# Supplementary material for: A high-throughput RNA-Seq approach to elucidate the transcriptional response of Piriformospora indica to high salt stress
Source: Sci Rep. 2021 Feb 18;11:4129. doi: 10.1038/s41598-021-82136-0 (PMC7893156; doi:10.1038/s41598-021-82136-0)
Supplement: Supplementary file 1 — Supplementary Information. [file 41598_2021_82136_MOESM1_ESM.xlsx]

## Sheet: Supplementary info
Supplementary information:
Title: A high-throughput RNA-Seq approach to elucidate the transcriptional response of Piriformospora indica to high salt stress.
Authors: Nivedita1, Abdul Rawoof2, Nirala Ramchiary2, *Malik Z. Abdin1
Affiliation: 1. Department of Biotechnology, Jamia Hamdard, New Delhi, India.
2. School of Life sciences, Jawaharlal Nehru University, New Delhi, India.
*Corresponding author: Malik Z. Abdin
Department of Biotechnology, Jamia Hamdard, New Delhi, India
Email: mzabdin@jamiahamdard.ac.in, Ph: +919818462060

## Sheet: P. indica DEGs
Differentially expressed genes in P. indica after treatment with 0.5M NaCl for 14 days (P>0.05).
Unigene_ID	Description	log2FoldChange	Pindi_GeneID	Enzyme Codes	kegg_definition	kegg_pathway	kegg_pathwayClass	kegg_pathwaytype
unigene_10015	related to kinesin light chain [Serendipita indica DSM 11827]	-2.11114	gene_8644	-	-	-	-	-
unigene_10018	hypothetical protein PIIN_03078 [Serendipita indica DSM 11827]	-3.23997	gene_3129	-	-	-	-	-
unigene_10019	hypothetical protein PIIN_03078 [Serendipita indica DSM 11827]	-2.92093	gene_3129	-	-	-	-	-
unigene_10020	hypothetical protein PIIN_03078 [Serendipita indica DSM 11827]	-2.78241	gene_3129	-	-	-	-	-
unigene_10026	probable Rds1 protein [Serendipita indica DSM 11827]	1.78057	gene_7559	-	-	-	-	-
unigene_1003	hypothetical protein PIIN_01889 [Serendipita indica DSM 11827]	2.67557	gene_1931	-	Carbonate dehydratase.	Nitrogen metabolism	Energy Metabolism	METABOLIC
unigene_10036	NA	2.09154	-	-	-	-	-	-
unigene_10037	hypothetical protein PIIN_09094 [Serendipita indica DSM 11827]	3.03562	gene_9156	-	-	-	-	-
unigene_1006	hypothetical protein PIIN_08077 [Serendipita indica DSM 11827]	-2.91161	gene_8132	-	-	-	-	-
unigene_10060	probable UDP-glucose 6-dehydrogenase [Serendipita indica DSM 11827]	3.51658	gene_9975	-	UDP-glucose 6-dehydrogenase.	Starch and sucrose metabolism	Metabolism of Complex Carbohydrates	METABOLIC
unigene_10099	related to DEG1-pseudouridine synthase [Serendipita indica DSM 11827]	2.59977	gene_3452	-	Transferring other groups.	\N	\N	\N
unigene_10106	hypothetical protein PIIN_09133 [Serendipita indica DSM 11827]	2.48027	gene_9195	-	-	-	-	-
unigene_1021	related to tetracycline resistance proteins [Serendipita indica DSM 11827]	-3.74894	gene_5992	-	-	-	-	-
unigene_10212	hypothetical protein PIIN_08424 [Serendipita indica DSM 11827]	3.9542	gene_8480	-	-	-	-	-
unigene_10262	probable RFC3-DNA replication factor C, 40 kDa subunit [Serendipita indica DSM 11827]	1.95383	gene_4737	-	DNA-directed DNA polymerase.	Purine metabolism	Nucleotide Metabolism	METABOLIC
unigene_10289	hypothetical protein PIIN_00547 [Serendipita indica DSM 11827]	4.70044	gene_556	-	-	-	-	-
unigene_10331	hypothetical protein PIIN_05543 [Serendipita indica DSM 11827]	3.48543	gene_5597	-	-	-	-	-
unigene_10332	hypothetical protein PIIN_05544 [Serendipita indica DSM 11827]	2.6009	gene_5598	-	-	-	-	-
unigene_10354	related to pyrimidine 5-nucleotidase [Serendipita indica DSM 11827]	1.82782	gene_4586	-	Phosphoglycolate phosphatase.	Glyoxylate and dicarboxylate metabolism	Carbohydrate Metabolism	METABOLIC
unigene_10360	glycoside hydrolase family 16 protein [Serendipita vermifera MAFF 305830]	3.73697	gene_9741	-	-	-	-	-
unigene_10413	hypothetical protein PIIN_09483 [Serendipita indica DSM 11827]	-2.22848	-	-	-	-	-	-
unigene_10436	hypothetical protein PIIN_01472 [Serendipita indica DSM 11827]	-2.14106	gene_1498	-	-	-	-	-
unigene_10461	hypothetical protein PIIN_01569 [Serendipita indica DSM 11827]	3.72729	gene_1597	-	-	-	-	-
unigene_10463	probable 6-phosphofructokinase [Serendipita indica DSM 11827]	-2.25772	gene_5109	-	6-phosphofructokinase.	Pentose phosphate pathway	Carbohydrate Metabolism	METABOLIC
unigene_10482	hypothetical protein PIIN_09382 [Serendipita indica DSM 11827]	2.71149	gene_9445	-	-	-	-	-
unigene_10515	NA	-2.45396	-	-	-	-	-	-
unigene_10637	related to ERG27-3-keto sterol reductase [Serendipita indica DSM 11827]	2.65764	gene_9787	-	-	-	-	-
unigene_10689	hypothetical protein PIIN_05960 [Serendipita indica DSM 11827]	1.91004	gene_6015	-	-	-	-	-
unigene_10721	hypothetical protein PIIN_09992 [Serendipita indica DSM 11827]	3.39232	gene_10056	-	-	-	-	-
unigene_10748	hypothetical protein PIIN_03925 [Serendipita indica DSM 11827]	-1.73714	gene_3975	-	4-nitrophenylphosphatase.	gamma-Hexachlorocyclohexane degradation	Biodegradation of Xenobiotics	METABOLIC
unigene_10749	hypothetical protein PIIN_03925 [Serendipita indica DSM 11827]	-1.89995	gene_3975	-	4-nitrophenylphosphatase.	gamma-Hexachlorocyclohexane degradation	Biodegradation of Xenobiotics	METABOLIC
unigene_10790	related to MFS efflux transporter, putative-Penicillium marneffei [Serendipita indica DSM 11827]	2.59637	gene_2532	-	-	-	-	-
unigene_10804	hypothetical protein PIIN_05138 [Serendipita indica DSM 11827]	-5.12046	gene_5192	-	-	-	-	-
unigene_10826	hypothetical protein PIIN_07483 [Serendipita indica DSM 11827]	2.9578	gene_7539	-	-	-	-	-
unigene_10827	hypothetical protein PIIN_07483 [Serendipita indica DSM 11827]	2.65283	gene_7539	-	-	-	-	-
unigene_10831	hypothetical protein PIIN_01554 [Serendipita indica DSM 11827]	3.83289	gene_1582	-	-	-	-	-
unigene_10867	related to beta-glucosidase [Serendipita indica DSM 11827]	3.23864	gene_1581	-	Beta-glucosidase.	Starch and sucrose metabolism	Metabolism of Complex Carbohydrates	METABOLIC
unigene_10899	related to alpha-isopropylmalate isomerase [Serendipita indica DSM 11827]	2.23192	gene_2993	-	3-isopropylmalate dehydratase.	Valine, leucine and isoleucine biosynthesis	Amino Acid Metabolism	METABOLIC
unigene_10912	hypothetical protein PIIN_11876 [Serendipita indica DSM 11827]	-3.33938	gene_7873	-	-	-	-	-
unigene_10966	related to FOL3-Dihydrofolate synthetase [Serendipita indica DSM 11827]	2.98185	gene_5277	-	Folylpolyglutamate synthase.	Folate biosynthesis	Metabolism of Cofactors and Vitamins	METABOLIC
unigene_10969	hypothetical protein PIIN_09218 [Serendipita indica DSM 11827]	-1.98988	gene_9280	-	-	-	-	-
unigene_10986	hypothetical protein PIIN_03254 [Serendipita indica DSM 11827]	-1.76214	gene_3306	-	-	-	-	-
unigene_11	hypothetical protein PIIN_08856 [Serendipita indica DSM 11827]	-7.93664	gene_8915	-	-	-	-	-
unigene_11025	hypothetical protein PIIN_06885 [Serendipita indica DSM 11827]	-1.99041	gene_6939	-	-	-	-	-
unigene_11028	related to kinesin light chain, partial [Serendipita indica DSM 11827]	-3.8618	gene_9688	-	-	-	-	-
unigene_11029	related to kinesin light chain, partial [Serendipita indica DSM 11827]	-3.60823	gene_9688	-	-	-	-	-
unigene_11030	related to kinesin light chain, partial [Serendipita indica DSM 11827]	-3.89616	gene_9688	-	-	-	-	-
unigene_11045	hypothetical protein PIIN_08046 [Serendipita indica DSM 11827]	6.02237	gene_8101	-	RNA-directed DNA polymerase.	\N	\N	\N
unigene_11050	hypothetical protein PIIN_03951 [Serendipita indica DSM 11827]	2.06266	gene_4001	-	-	-	-	-
unigene_11075	hypothetical protein PIIN_01174 [Serendipita indica DSM 11827]	-3.06772	gene_1199	-	-	-	-	-
unigene_11089	hypothetical protein PIIN_07625 [Serendipita indica DSM 11827]	1.81473	gene_7681	-	-	-	-	-
unigene_11116	hypothetical protein PIIN_01089 [Serendipita indica DSM 11827]	2.8795	gene_1111	-	-	-	-	-
unigene_11139	related to RFA2-DNA replication factor A, 36 kDa subunit [Serendipita indica DSM 11827]	-2.31181	gene_8889	-	-	-	-	-
unigene_11147	hypothetical protein PIIN_07607 [Serendipita indica DSM 11827]	-3.13779	gene_7663	-	-	-	-	-
unigene_11148	hypothetical protein PIIN_07607 [Serendipita indica DSM 11827]	-2.89616	gene_7663	-	-	-	-	-
unigene_1117	related to CYP-41 peptidyl-prolyl cis-trans isomerase (cyclophilin41) [Serendipita indica DSM 11827]	-2.18442	gene_6624	-	Peptidylprolyl isomerase.	\N	\N	\N
unigene_11176	hypothetical protein PIIN_06284 [Serendipita indica DSM 11827]	-2.7223	gene_6340	-	-	-	-	-
unigene_11177	hypothetical protein PIIN_06284 [Serendipita indica DSM 11827]	-2.35762	gene_6340	-	-	-	-	-
unigene_11178	hypothetical protein PIIN_06284 [Serendipita indica DSM 11827]	-2.81307	gene_6340	-	-	-	-	-
unigene_11216	related to metalloprotease MEP1 [Serendipita indica DSM 11827]	-2.38669	gene_7611	-	-	-	-	-
unigene_11233	hypothetical protein PIIN_00746 [Serendipita indica DSM 11827]	-2.87581	gene_762	-	NADPH:quinone reductase.	\N	\N	\N
unigene_11234	hypothetical protein PIIN_00746 [Serendipita indica DSM 11827]	-2.92292	gene_762	-	NADPH:quinone reductase.	\N	\N	\N
unigene_1125	NA	-3.078	-	-	-	-	-	-
unigene_11316	hypothetical protein PIIN_03395 [Serendipita indica DSM 11827]	-2.03684	gene_3446	-	-	-	-	-
unigene_11359	related to SLC1-1-acyl-sn-gylcerol-3-phosphate acyltransferase [Serendipita indica DSM 11827]	2.86445	gene_1296	-	1-acylglycerol-3-phosphate O-acyltransferase.	Glycerolipid metabolism	Metabolism of Complex Lipids	METABOLIC
unigene_11364	related to deacetylase [Serendipita indica DSM 11827]	4.08746	gene_10230	-	-	-	-	-
unigene_11389	hypothetical protein PIIN_03539 [Serendipita indica DSM 11827]	1.881	gene_3590	-	-	-	-	-
unigene_11393	hypothetical protein PIIN_05214 [Serendipita indica DSM 11827]	-2.0041	gene_5265	-	-	-	-	-
unigene_11395	related to ribonuclease H1 [Serendipita indica DSM 11827]	1.93096	gene_4619	-	Ribonuclease H.	\N	\N	\N
unigene_11396	related to ribonuclease H1 [Serendipita indica DSM 11827]	1.93726	gene_4619	-	Ribonuclease H.	\N	\N	\N
unigene_11397	related to ribonuclease H1 [Serendipita indica DSM 11827]	1.83299	gene_4619	-	Ribonuclease H.	\N	\N	\N
unigene_11410	hypothetical protein PIIN_02120 [Serendipita indica DSM 11827]	-2.47861	gene_2164	-	-	-	-	-
unigene_11428	hypothetical protein PIIN_03761 [Serendipita indica DSM 11827]	-2.53909	gene_3811	-	-	-	-	-
unigene_11429	hypothetical protein PIIN_03761 [Serendipita indica DSM 11827]	-2.48314	gene_3811	-	-	-	-	-
unigene_11432	hypothetical protein PIIN_06110 [Serendipita indica DSM 11827]	-2.29352	gene_6165	-	-	-	-	-
unigene_11469	hypothetical protein PIIN_07036 [Serendipita indica DSM 11827]	2.39108	gene_7091	-	Exoribonucleases producing 5'-phosphomonoesters.	\N	\N	\N
unigene_11470	hypothetical protein PIIN_09801 [Serendipita indica DSM 11827]	2.79941	gene_9866	-	-	-	-	-
unigene_11491	hypothetical protein PIIN_05983 [Serendipita indica DSM 11827]	-2.14193	gene_6038	-	-	-	-	-
unigene_11492	hypothetical protein PIIN_05983 [Serendipita indica DSM 11827]	-2.57686	gene_6038	-	-	-	-	-
unigene_11502	probable alanine transaminases [Serendipita indica DSM 11827]	-3.34383	gene_3609	-	Alanine aminotransferase.	Alanine and aspartate metabolism	Amino Acid Metabolism	METABOLIC
unigene_11516	hypothetical protein PIIN_09723 [Serendipita indica DSM 11827]	4.22848	gene_9786	-	-	-	-	-
unigene_11518	probable chimeric spermidine synthase/saccharopine reductase [Serendipita indica DSM 11827]	1.96874	gene_3488	-	Spermidine synthase.	Urea cycle and metabolism of amino groups	Amino Acid Metabolism	METABOLIC
unigene_11564	probable GUS1-Glutamyl-tRNA synthetase [Serendipita indica DSM 11827]	2.09758	gene_4529	-	Glutamate--tRNA ligase.	Glutamate metabolism	Amino Acid Metabolism	METABOLIC
unigene_11582	hypothetical protein PIIN_03112 [Serendipita indica DSM 11827]	-2.92947	gene_3163	-	-	-	-	-
unigene_11583	hypothetical protein PIIN_03112 [Serendipita indica DSM 11827]	-2.88188	gene_3163	-	-	-	-	-
unigene_1161	probable 1,4-Benzoquinone reductase [Serendipita indica DSM 11827]	-2.53521	gene_3445	-	-	-	-	-
unigene_11694	NA	-3.23266	-	-	-	-	-	-
unigene_1171	hypothetical protein PIIN_06186 [Serendipita indica DSM 11827]	-2.36737	gene_6242	-	-	-	-	-
unigene_11721	related to cytochrome P450-Trametes versicolor [Serendipita indica DSM 11827]	2.407	gene_10490	-	Acting on paired donors, with incorporation or reduction of	gamma-Hexachlorocyclohexane degradation	Biodegradation of Xenobiotics	METABOLIC
unigene_11735	acyltransferase ChoActase/COT/CPT [Punctularia strigosozonata HHB-11173 SS5]EIN12792.1 acyltransferase ChoActase/COT/CPT [Punctularia strigosozonata HHB-11173 SS5]	-2.65769	gene_8345	-	Carnitine O-acetyltransferase.	Alanine and aspartate metabolism	Amino Acid Metabolism	METABOLIC
unigene_11736	probable carnitine O-acetyltransferase, mitochondrial precursor [Serendipita indica DSM 11827]	-2.78924	gene_8345	-	Carnitine O-acetyltransferase.	Alanine and aspartate metabolism	Amino Acid Metabolism	METABOLIC
unigene_11745	related to endoplasmic reticulum auxin efflux carrier-Laccaria bicolor [Serendipita indica DSM 11827]	-1.89198	gene_7193	-	-	-	-	-
unigene_11778	hypothetical protein PIIN_01055 [Serendipita indica DSM 11827]	3.14839	gene_1076	-	-	-	-	-
unigene_11779	hypothetical protein PIIN_01055 [Serendipita indica DSM 11827]	2.29652	gene_1076	-	-	-	-	-
unigene_11780	related to aryl-alcohol dehydrogenases [Serendipita indica DSM 11827]	2.5805	gene_1075	-	-	-	-	-
unigene_11781	related to aryl-alcohol dehydrogenases [Serendipita indica DSM 11827]	2.58496	gene_1075	-	-	-	-	-
unigene_11782	related to aryl-alcohol dehydrogenases [Serendipita indica DSM 11827]	3.56986	gene_1075	-	-	-	-	-
unigene_11787	hypothetical protein PIIN_00191 [Serendipita indica DSM 11827]	1.75631	gene_192	-	-	-	-	-
unigene_11788	related to Oxidoreductase, short-chain dehydrogenase [Serendipita indica DSM 11827]	-4.06111	gene_8456	-	With NAD(+) or NADP(+) as acceptor.	Bile acid biosynthesis	Lipid Metabolism	METABOLIC
unigene_11789	related to Oxidoreductase, short-chain dehydrogenase [Serendipita indica DSM 11827]	-3.97132	gene_8456	-	With NAD(+) or NADP(+) as acceptor.	Bile acid biosynthesis	Lipid Metabolism	METABOLIC
unigene_11790	related to Oxidoreductase, short-chain dehydrogenase [Serendipita indica DSM 11827]	-4.12262	gene_8456	-	With NAD(+) or NADP(+) as acceptor.	Bile acid biosynthesis	Lipid Metabolism	METABOLIC
unigene_11791	related to Oxidoreductase, short-chain dehydrogenase [Serendipita indica DSM 11827]	-4.1736	gene_8456	-	With NAD(+) or NADP(+) as acceptor.	Bile acid biosynthesis	Lipid Metabolism	METABOLIC
unigene_11792	related to Oxidoreductase, short-chain dehydrogenase [Serendipita indica DSM 11827]	-3.95979	gene_6236	-	-	-	-	-
unigene_11800	related to n-alkane-inducible cytochrome P450 [Serendipita indica DSM 11827]	-2.53233	gene_4361	-	Unspecific monooxygenase.	Tryptophan metabolism	Amino Acid Metabolism	METABOLIC
unigene_11801	related to n-alkane-inducible cytochrome P450 [Serendipita indica DSM 11827]	-2.39119	gene_4361	-	Unspecific monooxygenase.	Tryptophan metabolism	Amino Acid Metabolism	METABOLIC
unigene_11828	aldehyde dehydrogenase [Serendipita vermifera 'subsp. bescii']	-2.21383	gene_4954	-	Aldehyde dehydrogenase (NAD+).	1,2-Dichloroethane degradation	Biodegradation of Xenobiotics	METABOLIC
unigene_11829	related to indole-3-acetaldehyde dehydrogenase [Serendipita indica DSM 11827]	-2.2705	gene_4954	-	Aldehyde dehydrogenase (NAD+).	1,2-Dichloroethane degradation	Biodegradation of Xenobiotics	METABOLIC
unigene_11878	hypothetical protein PIIN_02443 [Serendipita indica DSM 11827]	2.22432	gene_2489	EC:2.7.1.107	-	-	-	-
unigene_11989	related to glutathione synthase [Serendipita indica DSM 11827]	-1.93397	gene_3137	-	Glutathione synthase.	Glutamate metabolism	Amino Acid Metabolism	METABOLIC
unigene_12042	hypothetical protein PIIN_07452 [Serendipita indica DSM 11827]	3.09085	gene_7508	-	-	-	-	-
unigene_12043	hypothetical protein PIIN_07452 [Serendipita indica DSM 11827]	2.71823	gene_7508	-	-	-	-	-
unigene_12044	NA	2.51706	-	-	-	-	-	-
unigene_12058	hypothetical protein PIIN_08048 [Serendipita indica DSM 11827]	-2.24648	gene_8103	-	-	-	-	-
unigene_12059	hypothetical protein PIIN_08048 [Serendipita indica DSM 11827]	-2.53374	gene_8103	-	-	-	-	-
unigene_12068	hypothetical protein PIIN_11723 [Serendipita indica DSM 11827]	-2.26133	gene_940	-	-	-	-	-
unigene_12069	hypothetical protein PIIN_00920 [Serendipita indica DSM 11827]	-2.46196	gene_941	-	-	-	-	-
unigene_12108	hypothetical protein PIIN_04436 [Serendipita indica DSM 11827]	2.28085	gene_4489	-	N-acetyllactosaminide beta-1,3-N-acetylglucosaminyltransferase.	Blood group glycolipid biosynthesis - neolact series	Metabolism of Complex Lipids	METABOLIC
unigene_12177	probable DHA14-like major facilitator; ABC transporter [Serendipita indica DSM 11827]	-1.86519	gene_7707	-	-	-	-	-
unigene_12185	hypothetical protein PIIN_08504 [Serendipita indica DSM 11827]	3.58496	gene_8561	-	-	-	-	-
unigene_12202	hypothetical protein PIIN_07214 [Serendipita indica DSM 11827]	2.19388	gene_7268	-	-	-	-	-
unigene_12218	hypothetical protein CPB86DRAFT_787890 [Serendipita vermifera 'subsp. bescii']	-4.0361	gene_6727	-	-	-	-	-
unigene_12251	hypothetical protein PIIN_09784 [Serendipita indica DSM 11827]	2.67807	gene_9849	-	-	-	-	-
unigene_12257	hypothetical protein PIIN_11793 [Serendipita indica DSM 11827]	3.04501	gene_7782	-	-	-	-	-
unigene_12264	hypothetical protein PIIN_05377 [Serendipita indica DSM 11827]	4.79256	gene_5428	-	-	-	-	-
unigene_12271	probable DIP5-glutamate and aspartate permease-able to mediate transport of other amino acids [Serendipita indica DSM 11827]	-1.97329	gene_673	-	-	-	-	-
unigene_12272	probable DIP5-glutamate and aspartate permease-able to mediate transport of other amino acids [Serendipita indica DSM 11827]	-1.9744	gene_673	-	-	-	-	-
unigene_12293	probable cycloheximide-inducible protein CIP70 (cytochrome P450 family) [Serendipita indica DSM 11827]	2.24101	gene_10583	-	Unspecific monooxygenase.	Tryptophan metabolism	Amino Acid Metabolism	METABOLIC
unigene_12332	phosphate transporter [Serendipita indica]CCA74178.1 probable PHO84-Inorganic phosphate permease [Serendipita indica DSM 11827]	2.93423	gene_8187	-	-	-	-	-
unigene_12344	hypothetical protein PIIN_05645 [Serendipita indica DSM 11827]	-2.21925	gene_5700	-	-	-	-	-
unigene_12349	hypothetical protein PIIN_08470 [Serendipita indica DSM 11827]	2.15666	gene_8527	-	-	-	-	-
unigene_12354	NA	-1.86953	-	-	-	-	-	-
unigene_12355	NA	-1.94617	-	-	-	-	-	-
unigene_12356	NA	-1.93788	-	-	-	-	-	-
unigene_1236	ribosomal protein L23 [Drosophila melanogaster]XP_001361886.1 uncharacterized protein Dpse_GA17595 [Drosophila pseudoobscura pseudoobscura]XP_001960801.1 uncharacterized protein Dana_GF13548 [Drosophila ananassae]XP_001976307.1 uncharacterized protein Dere_GG22807 [Drosophila erecta]XP_001987213.1 GH21796	-5.04439	gene_1259	-	-	-	-	-
unigene_12374	probable mutanase (glucan endo-1,3-alpha-glucosidase) [Serendipita indica DSM 11827]	2.20854	gene_5553	-	Glucan endo-1,3-alpha-glucosidase.	\N	\N	\N
unigene_12403	hypothetical protein PIIN_11737 [Serendipita indica DSM 11827]	-1.94147	gene_2216	-	-	-	-	-
unigene_12417	hypothetical protein PIIN_05781 [Serendipita indica DSM 11827]	-2.76893	gene_5836	-	-	-	-	-
unigene_12420	hypothetical protein PIIN_05781 [Serendipita indica DSM 11827]	-2.74904	gene_5836	-	-	-	-	-
unigene_12422	probable DHA14-like major facilitator; ABC transporter [Serendipita indica DSM 11827]	-2.38466	gene_6083	-	-	-	-	-
unigene_12426	hypothetical protein PIIN_00909 [Serendipita indica DSM 11827]	-2.04876	gene_928	-	-	-	-	-
unigene_12427	hypothetical protein PIIN_00909 [Serendipita indica DSM 11827]	-2.1841	gene_928	-	-	-	-	-
unigene_12434	related to peptidyl-Lys metalloendopeptidase Precursor-Chlorophyllum molybdites [Serendipita indica DSM 11827]	-3.93316	gene_5293	-	-	-	-	-
unigene_12460	hypothetical protein PIIN_07626 [Serendipita indica DSM 11827]	2.1836	gene_7682	-	-	-	-	-
unigene_12508	hypothetical protein PIIN_03866 [Serendipita indica DSM 11827]	-2.5356	gene_3916	-	-	-	-	-
unigene_12610	NA	-2.44556	-	-	-	-	-	-
unigene_12611	NA	-2.42626	-	-	-	-	-	-
unigene_12612	NA	-2.57719	-	-	-	-	-	-
unigene_1264	hypothetical protein PIIN_10618 [Serendipita indica DSM 11827]	-2.82103	gene_10696	-	-	-	-	-
unigene_1273	hypothetical protein PIIN_06530 [Serendipita indica DSM 11827]	-3.67557	gene_6583	-	-	-	-	-
unigene_12730	related to monooxygenase [Serendipita indica DSM 11827]	2.17513	gene_4793	-	-	-	-	-
unigene_12731	related to monooxygenase [Serendipita indica DSM 11827]	2.26843	gene_4793	-	-	-	-	-
unigene_12736	probable arginine-specific carbamoyl-phosphate synthetase, ammonia chain [Serendipita indica DSM 11827]	1.79119	gene_2605	-	Carbamoyl-phosphate synthase (glutamine-hydrolysing).	Pyrimidine metabolism	Nucleotide Metabolism	METABOLIC
unigene_12777	hypothetical protein PIIN_01209 [Serendipita indica DSM 11827]	2.13676	gene_1233	-	-	-	-	-
unigene_12779	hypothetical protein PIIN_01209 [Serendipita indica DSM 11827]	2.16146	gene_1233	-	-	-	-	-
unigene_1278	hypothetical protein PIIN_09620 [Serendipita indica DSM 11827]	-4.63743	gene_9682	-	-	-	-	-
unigene_12805	hypothetical protein PIIN_01373 [Serendipita indica DSM 11827]	2.99113	gene_1399	-	-	-	-	-
unigene_12809	probable FRS1-phenylalanyl-tRNA synthetase, beta subunit, cytosolic [Serendipita indica DSM 11827]	-2.5021	gene_5215	-	Phenylalanine--tRNA ligase.	Aminoacyl-tRNA biosynthesis	TRANSLATION	REGULATORY
unigene_1281	ribosomal protein S2 [Rattus norvegicus]	-5.35755	gene_3688	-	-	-	-	-
unigene_12810	probable FRS1-phenylalanyl-tRNA synthetase, beta subunit, cytosolic [Serendipita indica DSM 11827]	-2.5267	gene_5215	-	Phenylalanine--tRNA ligase.	Aminoacyl-tRNA biosynthesis	TRANSLATION	REGULATORY
unigene_12935	hypothetical protein PIIN_02216 [Serendipita indica DSM 11827]	2.07358	gene_2259	-	-	-	-	-
unigene_12936	hypothetical protein PIIN_02216 [Serendipita indica DSM 11827]	1.99422	gene_2259	-	-	-	-	-
unigene_12938	related to ARO8-aromatic amino acid aminotransferase I [Serendipita indica DSM 11827]	2.42971	gene_9043	-	Transaminases (aminotransferases).	Lysine biosynthesis	Amino Acid Metabolism	METABOLIC
unigene_12963	hypothetical protein PIIN_02997 [Serendipita indica DSM 11827]	-1.76596	gene_3048	EC:2.7.11; EC:2.7.11.24	-	-	-	-
unigene_12983	related to kinesin light chain [Serendipita indica DSM 11827]	-3.34136	gene_8564	-	-	-	-	-
unigene_12984	related to kinesin light chain [Serendipita indica DSM 11827]	-3.39635	gene_8564	-	-	-	-	-
unigene_13010	related to glucose-6-phosphate/phosphate translocator [Serendipita indica DSM 11827]	2.15754	gene_1265	-	-	-	-	-
unigene_13081	related to glutamate decarboxylase [Serendipita indica DSM 11827]	2.02054	gene_8060	-	Glutamate decarboxylase.	Taurine and hypotaurine metabolism	Metabolism of Other Amino Acids	METABOLIC
unigene_13103	hypothetical protein PIIN_02945 [Serendipita indica DSM 11827]	-2.12374	gene_2996	-	Alpha-amylase.	Starch and sucrose metabolism	Metabolism of Complex Carbohydrates	METABOLIC
unigene_13131	related to major facilitator MirA [Serendipita indica DSM 11827]	2.25329	gene_8171	-	-	-	-	-
unigene_13173	hypothetical protein PIIN_06346, partial [Serendipita indica DSM 11827]	2.58788	gene_6402	-	Cathepsin D.	\N	\N	\N
unigene_13179	hypothetical protein PIIN_08119 [Serendipita indica DSM 11827]	-1.78759	gene_8175	-	In phosphorous-containing anhydrides.	Starch and sucrose metabolism	Metabolism of Complex Carbohydrates	METABOLIC
unigene_13181	hypothetical protein PIIN_04809 [Serendipita indica DSM 11827]	3.26303	gene_4863	-	-	-	-	-
unigene_13182	hypothetical protein PIIN_04809 [Serendipita indica DSM 11827]	3.61471	gene_4863	-	-	-	-	-
unigene_13183	hypothetical protein PIIN_04809 [Serendipita indica DSM 11827]	5	gene_4863	-	-	-	-	-
unigene_13184	hypothetical protein PIIN_04809 [Serendipita indica DSM 11827]	4.70044	gene_4863	-	-	-	-	-
unigene_13185	hypothetical protein PIIN_04809 [Serendipita indica DSM 11827]	5.16993	gene_4863	-	-	-	-	-
unigene_13186	hypothetical protein PIIN_04809 [Serendipita indica DSM 11827]	4.75489	gene_4863	-	-	-	-	-
unigene_13189	related to guanine nucleotide-binding protein alpha-2 subunit [Serendipita indica DSM 11827]	-2.02031	gene_1611	-	-	-	-	-
unigene_13221	related to meiotic recombination protein rec8 [Serendipita indica DSM 11827]	2.79355	gene_7552	-	-	-	-	-
unigene_13229	related to major facilitator MirA [Serendipita indica DSM 11827]	3.33703	gene_8170	-	-	-	-	-
unigene_13258	hypothetical protein PIIN_08164 [Serendipita indica DSM 11827]	-3.80764	gene_8220	-	-	-	-	-
unigene_13262	predicted protein [Fibroporia radiculosa]CCM06159.1 predicted protein [Fibroporia radiculosa]	2.37703	-	-	-	-	-	-
unigene_13279	related to KAP114-Member of the karyopherin-beta family, nuclear import [Serendipita indica DSM 11827]	1.7999	gene_7683	-	-	-	-	-
unigene_13327	related to glyoxal oxidase precursor [Serendipita indica DSM 11827]	-1.96718	gene_6570	-	-	-	-	-
unigene_13355	probable hydroxymethylglutaryl-CoA synthase [Serendipita indica DSM 11827]	2.99078	gene_5871	-	-	-	-	-
unigene_13372	hypothetical protein PIIN_04949 [Serendipita indica DSM 11827]	2.49787	gene_5005	-	-	-	-	-
unigene_13373	hypothetical protein PIIN_04949 [Serendipita indica DSM 11827]	2.28413	gene_5005	-	-	-	-	-
unigene_13374	hypothetical protein PIIN_04949 [Serendipita indica DSM 11827]	2.24128	gene_5005	-	-	-	-	-
unigene_1338	hypothetical protein PIIN_11737 [Serendipita indica DSM 11827]	-1.97232	gene_2216	-	-	-	-	-
unigene_1339	hypothetical protein PIIN_11737 [Serendipita indica DSM 11827]	-2.18413	gene_2216	-	-	-	-	-
unigene_13395	probable general amino acid permease [Serendipita indica DSM 11827]	-2.76123	gene_3387	-	-	-	-	-
unigene_1341	probable alanine transaminases [Serendipita indica DSM 11827]	-3.54377	gene_3609	-	Alanine aminotransferase.	Alanine and aspartate metabolism	Amino Acid Metabolism	METABOLIC
unigene_13510	NA	2.79256	gene_5401	-	-	-	-	-
unigene_13516	NA	2.45355	gene_10511	-	-	-	-	-
unigene_13517	NA	2.61566	gene_2964	-	-	-	-	-
unigene_13518	NA	-3.70044	gene_7071	-	-	-	-	-
unigene_13519	NA	-4.38606	gene_10990	-	-	-	-	-
unigene_13567	NA	2.54061	gene_1883	-	Calcium-transporting ATPase.	\N	\N	\N
unigene_1361	hypothetical protein PIIN_07607 [Serendipita indica DSM 11827]	-2.94642	gene_7663	-	-	-	-	-
unigene_13620	NA	2.40057	gene_1486	-	-	-	-	-
unigene_13622	Related to pyridoxine 4-dehydrogenase	3.8147	gene_3964	-	Pyridoxine 4-dehydrogenase.	Vitamin B6 metabolism	Metabolism of Cofactors and Vitamins	METABOLIC
unigene_13677	NA	1.89151	gene_6596	-	-	-	-	-
unigene_13686	NA	-2.91476	gene_10860	-	-	-	-	-
unigene_13688	NA	-2.91151	gene_9997	-	-	-	-	-
unigene_13722	NA	3.8413	gene_5401	-	-	-	-	-
unigene_13794	Terpene cyclase/mutase family member (EC 5.4.99.-)	2.5214	gene_407	-	Lanosterol synthase.	Sterol biosynthesis	Lipid Metabolism	METABOLIC
unigene_13809	NA	-2.19261	gene_10146	-	-	-	-	-
unigene_13857	NA	-2.54251	gene_5702	-	-	-	-	-
unigene_13861	NA	-3.35265	gene_6695	-	-	-	-	-
unigene_13862	NA	-3.25168	gene_6695	-	-	-	-	-
unigene_13863	NA	-3.00128	gene_6695	-	-	-	-	-
unigene_13872	NA	-1.92901	gene_10072	-	-	-	-	-
unigene_13910	NA	3.25226	gene_7167	-	-	-	-	-
unigene_14077	NA	-2.72893	gene_9927	-	-	-	-	-
unigene_14078	NA	-4.8752	gene_9927	-	-	-	-	-
unigene_14183	NA	1.80583	gene_3764	-	-	-	-	-
unigene_14250	Related to dihydroorotate dehydrogenase a	1.79389	gene_2526	-	Histone-lysine N-methyltransferase.	Lysine degradation	Amino Acid Metabolism	METABOLIC
unigene_14258	NA	-1.88515	gene_8716	-	-	-	-	-
unigene_14259	NA	-1.94705	gene_8716	-	-	-	-	-
unigene_14314	NA	-2.54282	gene_10225	-	-	-	-	-
unigene_14408	Probable sulfate adenylyltransferase	1.97635	gene_97	-	Sulfate adenylyltransferase.	Purine metabolism	Nucleotide Metabolism	METABOLIC
unigene_14413	NA	2.15597	gene_8948	-	-	-	-	-
unigene_1442	PREDICTED: elongation factor 1-alpha 1-like isoform X1 [Ovis aries]	-4.41785	gene_3059	-	-	-	-	-
unigene_1448	related to WD40-repeat protein (notchless protein) [Serendipita indica DSM 11827]	-4.78236	gene_7521	-	-	-	-	-
unigene_1449	related to WD40-repeat protein (notchless protein) [Serendipita indica DSM 11827]	-4.58889	gene_7521	-	-	-	-	-
unigene_14604	hypothetical protein M408DRAFT_329690 [Serendipita vermifera MAFF 305830]	-2.07215	gene_9926	-	-	-	-	-
unigene_14619	related to proteophosphoglycan ppg4-Leishmania major strain Friedlin [Serendipita indica DSM 11827]	-2.90409	gene_4567	-	Phospholipase D.	Phospholipid degradation	Metabolism of Complex Lipids	METABOLIC
unigene_14629	probable extracellular elastinolytic metalloproteinase precursor [Serendipita indica DSM 11827]	-2.29183	gene_9112	-	-	-	-	-
unigene_1464	hypothetical protein PIIN_06524 [Serendipita indica DSM 11827]	-2.08746	gene_6577	-	-	-	-	-
unigene_14647	related to WD40-repeat protein (notchless protein) [Serendipita indica DSM 11827]	-3.84549	gene_7521	-	-	-	-	-
unigene_14652	hypothetical protein PIIN_04311 [Serendipita indica DSM 11827]	-3.68542	gene_4362	-	-	-	-	-
unigene_14681	related to WD40-repeat protein (notchless protein) [Serendipita indica DSM 11827]	-4.47595	gene_7521	-	-	-	-	-
unigene_14683	hypothetical protein PIIN_00525 [Serendipita indica DSM 11827]	1.77712	gene_533	-	-	-	-	-
unigene_14695	related to allantoate permease [Serendipita indica DSM 11827]	-1.97982	gene_6753	-	-	-	-	-
unigene_14714	hypothetical protein PIIN_10220 [Serendipita indica DSM 11827]	2.9542	gene_10291	-	-	-	-	-
unigene_14736	related to WD40-repeat protein (notchless protein) [Serendipita indica DSM 11827]	-4.43724	gene_7521	-	-	-	-	-
unigene_14796	hypothetical protein PIIN_11336 [Serendipita indica DSM 11827]	3.21501	gene_11433	-	-	-	-	-
unigene_14799	NA	-3.42999	-	-	-	-	-	-
unigene_14805	hypothetical protein PIIN_01889 [Serendipita indica DSM 11827]	3.1592	gene_1931	-	Carbonate dehydratase.	Nitrogen metabolism	Energy Metabolism	METABOLIC
unigene_1498	probable gEgh 16 protein [Serendipita indica DSM 11827]	-2.82018	gene_4589	-	-	-	-	-
unigene_15045	hypothetical protein PIIN_09898 [Serendipita indica DSM 11827]	5.70044	gene_9962	-	-	-	-	-
unigene_15046	hypothetical protein PIIN_03987 [Serendipita indica DSM 11827]	3.57568	gene_4037	-	-	-	-	-
unigene_15047	NA	3.90689	-	-	-	-	-	-
unigene_15062	NA	-3.58496	-	-	-	-	-	-
unigene_15099	hypothetical protein PIIN_00967 [Serendipita indica DSM 11827]	3.92801	gene_988	-	-	-	-	-
unigene_15129	hypothetical protein PIIN_09097 [Serendipita indica DSM 11827]	1.80549	gene_9159	-	-	-	-	-
unigene_1515	NA	-1.83879	-	-	-	-	-	-
unigene_15177	NA	-3.58496	-	-	-	-	-	-
unigene_1520	related to RTA1 domain protein, putative-Aspergillus clavatus [Serendipita indica DSM 11827]	-3.14738	gene_9508	-	-	-	-	-
unigene_1522	hypothetical protein PIIN_02392 [Serendipita indica DSM 11827]	-2.62449	gene_2437	-	-	-	-	-
unigene_15233	hypothetical protein PIIN_07634 [Serendipita indica DSM 11827]	-6.96678	gene_7690	-	-	-	-	-
unigene_153	PREDICTED: polymeric immunoglobulin receptor isoform X2 [Ovis aries]	-6.2854	-	-	-	-	-	-
unigene_15320	hypothetical protein PIIN_03074 [Serendipita indica DSM 11827]	-2.45245	gene_3125	-	-	-	-	-
unigene_1558	hypothetical protein PIIN_07611 [Serendipita indica DSM 11827]	-2.25001	gene_7667	-	-	-	-	-
unigene_1564	hypothetical protein PIIN_01569 [Serendipita indica DSM 11827]	2.9386	gene_1597	-	-	-	-	-
unigene_1600	hypothetical protein PIIN_06914 [Serendipita indica DSM 11827]	-3.51811	gene_6968	-	-	-	-	-
unigene_1605	hypothetical protein PIIN_06423 [Serendipita indica DSM 11827]	-3.66955	gene_6478	-	-	-	-	-
unigene_166	PREDICTED: translationally-controlled tumor protein isoform X1 [Mandrillus leucophaeus]	-5.83289	gene_7963	-	-	-	-	-
unigene_1660	hypothetical protein PIIN_08875 [Serendipita indica DSM 11827]	-4.1964	gene_8934	-	-	-	-	-
unigene_1661	hypothetical protein PIIN_08875 [Serendipita indica DSM 11827]	-5.06609	gene_8934	-	-	-	-	-
unigene_1704	FI09342p, partial [Drosophila melanogaster]	-3.54432	gene_2433	-	-	-	-	-
unigene_177	hypothetical protein PIIN_03088 [Serendipita indica DSM 11827]	-2.66441	gene_3139	EC:3.6.1.3; EC:3.6.1.15	-	-	-	-
unigene_1770	hypothetical protein PIIN_07425 [Serendipita indica DSM 11827]	3.02265	gene_7480	-	-	-	-	-
unigene_1791	hypothetical protein PIIN_02355 [Serendipita indica DSM 11827]	-3.09398	gene_2400	-	-	-	-	-
unigene_1792	related to Rho3 GTP binding protein [Serendipita indica DSM 11827]	-4.26679	gene_9654	-	-	-	-	-
unigene_1860	hypothetical protein PIIN_08279 [Serendipita indica DSM 11827]	-3.46835	gene_8335	-	-	-	-	-
unigene_1884	hypothetical protein PIIN_02853 [Serendipita indica DSM 11827]	-5.18763	gene_2902	-	-	-	-	-
unigene_1904	related to RTM1 protein [Serendipita indica DSM 11827]	-3.7061	gene_7366	-	-	-	-	-
unigene_1959	hypothetical protein PIIN_00047 [Serendipita indica DSM 11827]	-5.14348	gene_46	-	-	-	-	-
unigene_196	RpL15 [Drosophila busckii]	-5.2854	gene_9197	-	-	-	-	-
unigene_1969	hypothetical protein PIIN_08038 [Serendipita indica DSM 11827]	-4.03855	gene_8093	-	-	-	-	-
unigene_1988	hypothetical protein PIIN_09225 [Serendipita indica DSM 11827]	-6.40939	gene_9287	-	-	-	-	-
unigene_200	hypothetical protein PIIN_08858 [Serendipita indica DSM 11827]	-4.57289	gene_8917	-	-	-	-	-
unigene_2015	hypothetical protein PIIN_07323 [Serendipita indica DSM 11827]	-2.42049	gene_7377	-	-	-	-	-
unigene_2057	hypothetical protein PIIN_03819 [Serendipita indica DSM 11827]	-2.50986	gene_3870	-	Salicylate 1-monooxygenase.	Fluorene degradation	Biodegradation of Xenobiotics	METABOLIC
unigene_2061	hypothetical protein PIIN_09641 [Serendipita indica DSM 11827]	-6.3837	gene_9704	-	-	-	-	-
unigene_2067	Ig gamma-1 chain - sheep (fragment)	-4.58496	-	-	-	-	-	-
unigene_2081	hypothetical protein PIIN_04471 [Serendipita indica DSM 11827]	-7.72792	gene_4524	-	-	-	-	-
unigene_2088	polysaccharide lyase family 1 protein [Serendipita vermifera MAFF 305830]	-4.39232	gene_4372	-	-	-	-	-
unigene_2089	polysaccharide lyase family 1 protein [Serendipita vermifera MAFF 305830]	-3.55459	gene_4372	-	-	-	-	-
unigene_2097	related to putative tartrate transporter [Serendipita indica DSM 11827]	-4.09419	gene_6696	-	-	-	-	-
unigene_2109	hypothetical protein PIIN_05338 [Serendipita indica DSM 11827]	-3.80244	gene_5388	-	-	-	-	-
unigene_2128	hypothetical protein PIIN_05696 [Serendipita indica DSM 11827]	-2.83112	gene_5751	-	-	-	-	-
unigene_2136	hypothetical protein PIIN_08863 [Serendipita indica DSM 11827]	-2.73402	gene_8922	-	-	-	-	-
unigene_2162	hypothetical protein PIIN_03761 [Serendipita indica DSM 11827]	-2.52108	gene_3811	-	-	-	-	-
unigene_2163	hypothetical protein PIIN_03761 [Serendipita indica DSM 11827]	-2.52057	gene_3811	-	-	-	-	-
unigene_2182	probable thioredoxin peroxidase [Serendipita indica DSM 11827]	2.59743	gene_2714	-	-	-	-	-
unigene_2242	hypothetical protein PIIN_00489 [Serendipita indica DSM 11827]	-3.14101	gene_495	-	Histone acetyltransferase.	\N	\N	\N
unigene_2276	hypothetical protein PIIN_05418 [Serendipita indica DSM 11827]	-4.45943	gene_5471	-	Unspecific monooxygenase.	Tryptophan metabolism	Amino Acid Metabolism	METABOLIC
unigene_2281	hypothetical protein PIIN_02996 [Serendipita indica DSM 11827]	-1.99921	gene_3047	-	-	-	-	-
unigene_2285	hypothetical protein PIIN_10772 [Serendipita indica DSM 11827]	-3.24511	gene_10855	-	-	-	-	-
unigene_2291	hypothetical protein PIIN_04592 [Serendipita indica DSM 11827]	-5.58496	gene_4646	-	-	-	-	-
unigene_2292	hypothetical protein PIIN_04592 [Serendipita indica DSM 11827]	-4.38247	gene_4646	-	-	-	-	-
unigene_2331	related to Oxidoreductase, short-chain dehydrogenase [Serendipita indica DSM 11827]	-3.14296	gene_5086	-	With NAD(+) or NADP(+) as acceptor.	Bile acid biosynthesis	Lipid Metabolism	METABOLIC
unigene_2344	hypothetical protein PIIN_06880 [Serendipita indica DSM 11827]	-2.95936	gene_6934	-	-	-	-	-
unigene_2354	hypothetical protein PIIN_06951 [Serendipita indica DSM 11827]	-6.22882	gene_7005	-	-	-	-	-
unigene_2387	cytochrome c oxidase subunit I (mitochondrion) [Tragelaphus scriptus]	-6.66297	-	-	-	-	-	-
unigene_2441	related to endonuclease/exonuclease/phosphatase family protein-Neosartorya fischeri [Serendipita indica DSM 11827]	-2.58496	gene_72	-	-	-	-	-
unigene_2495	related to PRM1-Pheromone-regulated multispanning membrane protein [Serendipita indica DSM 11827]	-3.58095	gene_5105	-	-	-	-	-
unigene_2499	related to beta-mannosidase [Serendipita indica DSM 11827]	-1.96859	gene_937	-	Beta-mannosidase.	N-Glycan degradation	Metabolism of Complex Carbohydrates	METABOLIC
unigene_2515	hypothetical protein DACRYDRAFT_54873, partial [Dacryopinax primogenitus]	-2.60666	-	-	-	-	-	-
unigene_2536	hypothetical protein PIIN_08506 [Serendipita indica DSM 11827]	1.85858	gene_8563	-	-	-	-	-
unigene_2562	hypothetical protein PIIN_03150 [Serendipita indica DSM 11827]	-2.08921	gene_3202	-	-	-	-	-
unigene_2611	related to Type 2C Protein Phosphatase [Serendipita indica DSM 11827]	-3.15664	gene_1619	-	Serine/threonine specific protein phosphatase.	\N	\N	\N
unigene_2613	hypothetical protein PIIN_08868 [Serendipita indica DSM 11827]	-3.73882	gene_8927	-	-	-	-	-
unigene_2614	hypothetical protein PIIN_04210 [Serendipita indica DSM 11827]	-3.25334	gene_4261	-	-	-	-	-
unigene_2635	hypothetical protein M408DRAFT_326025 [Serendipita vermifera MAFF 305830]	-5.48938	-	-	-	-	-	-
unigene_2642	NA	-5	-	-	-	-	-	-
unigene_2643	hypothetical protein PIIN_10185 [Serendipita indica DSM 11827]	-5	gene_10256	-	-	-	-	-
unigene_2644	hypothetical protein PIIN_10182 [Serendipita indica DSM 11827]	-3.16993	gene_10253	-	-	-	-	-
unigene_2661	NA	-2.84293	-	-	-	-	-	-
unigene_2720	hypothetical protein PIIN_00940 [Serendipita indica DSM 11827]	-3.74643	gene_961	-	-	-	-	-
unigene_2761	putative carnitine O-acetyltransferase mitochondrial precursor [Serendipita vermifera 'subsp. bescii']	-2.87622	gene_8345	-	Carnitine O-acetyltransferase.	Alanine and aspartate metabolism	Amino Acid Metabolism	METABOLIC
unigene_2762	putative carnitine O-acetyltransferase mitochondrial precursor [Serendipita vermifera 'subsp. bescii']	-2.75094	gene_8345	-	Carnitine O-acetyltransferase.	Alanine and aspartate metabolism	Amino Acid Metabolism	METABOLIC
unigene_2767	hypothetical protein PIIN_09138 [Serendipita indica DSM 11827]	-2.21984	gene_9200	-	-	-	-	-
unigene_2773	hypothetical protein PIIN_07923 [Serendipita indica DSM 11827]	-1.77985	gene_7978	-	-	-	-	-
unigene_2805	hypothetical protein PIIN_09152 [Serendipita indica DSM 11827]	-4.11548	gene_9214	-	-	-	-	-
unigene_2861	hypothetical protein PIIN_06886 [Serendipita indica DSM 11827]	-2.89724	gene_6940	-	-	-	-	-
unigene_2906	hypothetical protein PIIN_06284 [Serendipita indica DSM 11827]	-2.62773	gene_6340	-	-	-	-	-
unigene_2907	hypothetical protein PIIN_06284 [Serendipita indica DSM 11827]	-2.91723	gene_6340	-	-	-	-	-
unigene_2908	hypothetical protein PIIN_06284 [Serendipita indica DSM 11827]	-3.10353	gene_6340	-	-	-	-	-
unigene_2909	hypothetical protein PIIN_07673 [Serendipita indica DSM 11827]	-1.98765	gene_7727	-	-	-	-	-
unigene_2911	related to putative phosphatidylserine decarboxylase-Burkholderia xenovorans [Serendipita indica DSM 11827]	-7.72249	gene_1409	-	Phosphatidylserine decarboxylase.	Glycine, serine and threonine metabolism	Amino Acid Metabolism	METABOLIC
unigene_2946	hypothetical protein PIIN_08057 [Serendipita indica DSM 11827]	-4.64386	gene_8112	-	-	-	-	-
unigene_2981	related to kinesin light chain [Serendipita indica DSM 11827]	-2.87447	gene_10364	-	-	-	-	-
unigene_2991	hypothetical protein PIIN_00494 [Serendipita indica DSM 11827]	-2.53752	gene_500	-	-	-	-	-
unigene_2992	hypothetical protein PIIN_00494 [Serendipita indica DSM 11827]	-2.76602	gene_500	-	-	-	-	-
unigene_2996	NA	-4.31354	-	-	-	-	-	-
unigene_301	related to O-methylsterigmatocystin oxidoreductase [Serendipita indica DSM 11827]	-3.73697	gene_5469	-	-	-	-	-
unigene_3011	hypothetical protein PIIN_00252 [Serendipita indica DSM 11827]	-5.12928	gene_253	-	-	-	-	-
unigene_3012	hypothetical protein PIIN_00252 [Serendipita indica DSM 11827]	-4.64386	gene_253	-	-	-	-	-
unigene_3014	hypothetical protein PIIN_09754 [Serendipita indica DSM 11827]	-4.84967	gene_9817	-	-	-	-	-
unigene_3020	hypothetical protein PIIN_05666 [Serendipita indica DSM 11827]	-4.30986	gene_5721	-	-	-	-	-
unigene_3058	hypothetical protein PIIN_03254 [Serendipita indica DSM 11827]	-2.18528	gene_3306	-	-	-	-	-
unigene_307	probable casein kinase-1 hhp1 [Serendipita indica DSM 11827]	-5.469	gene_3712	-	Phosphotransferases with an alcohol group as acceptor.	Sphingoglycolipid metabolism	Metabolism of Complex Lipids	METABOLIC
unigene_3072	probable ATP phosphoribosyltransferase [Serendipita indica DSM 11827]	2.26192	gene_4796	-	ATP phosphoribosyltransferase.	Histidine metabolism	Amino Acid Metabolism	METABOLIC
unigene_3081	hypothetical protein PIIN_05418 [Serendipita indica DSM 11827]	-1.99254	gene_5471	-	Unspecific monooxygenase.	Tryptophan metabolism	Amino Acid Metabolism	METABOLIC
unigene_3108	probable ERG5-C-22 sterol desaturase [Serendipita indica DSM 11827]	2.67961	gene_8416	-	Acting on paired donors, with incorporation or reduction of	gamma-Hexachlorocyclohexane degradation	Biodegradation of Xenobiotics	METABOLIC
unigene_312	hypothetical protein [Thermobia domestica]	-5.78759	-	-	-	-	-	-
unigene_3147	related to thioredoxin-Aspergillus oryzae [Serendipita indica DSM 11827]	-2.36506	gene_1820	-	-	-	-	-
unigene_3148	related to thioredoxin-Aspergillus oryzae [Serendipita indica DSM 11827]	-2.17993	gene_1820	-	-	-	-	-
unigene_3157	related to endo-1,3(4)-beta-glucanase [Serendipita indica DSM 11827]	-6.96857	gene_9281	-	-	-	-	-
unigene_3167	hypothetical protein CQA28_25070 [Citrobacter freundii]	-4.66297	-	-	-	-	-	-
unigene_3191	hypothetical protein PIIN_05675 [Serendipita indica DSM 11827]	-3.38773	gene_5730	-	-	-	-	-
unigene_3192	hypothetical protein PIIN_08875 [Serendipita indica DSM 11827]	-4.24793	gene_8934	-	-	-	-	-
unigene_3207	related to Cytochrome P450 [Serendipita indica DSM 11827]	-1.87305	gene_9502	-	Acting on paired donors, with incorporation or reduction of	gamma-Hexachlorocyclohexane degradation	Biodegradation of Xenobiotics	METABOLIC
unigene_3264	hypothetical protein PIIN_05864 [Serendipita indica DSM 11827]	-6.48266	gene_5919	-	-	-	-	-
unigene_3266	hypothetical protein PIIN_10451 [Serendipita indica DSM 11827]	-4.30399	gene_10525	-	-	-	-	-
unigene_3268	hypothetical protein PIIN_05659 [Serendipita indica DSM 11827]	-2.80735	gene_5714	-	-	-	-	-
unigene_3291	probable glucan 1,3-beta-glucosidase [Serendipita indica DSM 11827]	-6.38698	gene_1536	-	-	-	-	-
unigene_3299	related to GLE2-required for nuclear pore complex structure and function [Serendipita indica DSM 11827]	-1.97528	gene_6967	-	-	-	-	-
unigene_337	hypothetical protein PIIN_09243 [Serendipita indica DSM 11827]	-3.36375	gene_9305	-	-	-	-	-
unigene_3372	NA	-4.16993	-	-	-	-	-	-
unigene_3381	hypothetical protein PIIN_01159 [Serendipita indica DSM 11827]	-2.998	gene_1183	-	-	-	-	-
unigene_3386	hypothetical protein PIIN_05017 [Serendipita indica DSM 11827]	-3.15521	gene_5072	-	Exo-alpha-sialidase.	N-Glycan degradation	Metabolism of Complex Carbohydrates	METABOLIC
unigene_3389	related to deuterolysin M35 metalloprotease-Laccaria bicolor [Serendipita indica DSM 11827]	-3.39232	gene_6360	-	-	-	-	-
unigene_3400	hypothetical protein PIIN_05817 [Serendipita indica DSM 11827]	-1.89259	gene_5872	-	-	-	-	-
unigene_3401	hypothetical protein PIIN_05817 [Serendipita indica DSM 11827]	-1.88263	gene_5872	-	-	-	-	-
unigene_3443	related to n-alkane-inducible cytochrome P450 [Serendipita indica DSM 11827]	-2.62829	gene_4361	-	Unspecific monooxygenase.	Tryptophan metabolism	Amino Acid Metabolism	METABOLIC
unigene_3444	related to n-alkane-inducible cytochrome P450 [Serendipita indica DSM 11827]	-2.21632	gene_4361	-	Unspecific monooxygenase.	Tryptophan metabolism	Amino Acid Metabolism	METABOLIC
unigene_3445	related to n-alkane-inducible cytochrome P450 [Serendipita indica DSM 11827]	-2.62403	gene_4361	-	Unspecific monooxygenase.	Tryptophan metabolism	Amino Acid Metabolism	METABOLIC
unigene_3446	related to n-alkane-inducible cytochrome P450 [Serendipita indica DSM 11827]	-2.23563	gene_4361	-	Unspecific monooxygenase.	Tryptophan metabolism	Amino Acid Metabolism	METABOLIC
unigene_3447	related to n-alkane-inducible cytochrome P450 [Serendipita indica DSM 11827]	-2.58821	gene_4361	-	Unspecific monooxygenase.	Tryptophan metabolism	Amino Acid Metabolism	METABOLIC
unigene_3453	hypothetical protein PIIN_11797 [Serendipita indica DSM 11827]	-5.83289	gene_9437	-	-	-	-	-
unigene_3471	related to beta-1,3-glucan binding protein [Serendipita indica DSM 11827]	2.42898	gene_2436	-	-	-	-	-
unigene_3488	hypothetical protein PIIN_03078 [Serendipita indica DSM 11827]	-2.92923	gene_3129	-	-	-	-	-
unigene_3489	hypothetical protein PIIN_03078 [Serendipita indica DSM 11827]	-3.16341	gene_3129	-	-	-	-	-
unigene_3514	NA	-3.8413	-	-	-	-	-	-
unigene_3595	related to 6-hydroxy-D-nicotine oxidase [Serendipita indica DSM 11827]	-2.24489	gene_1979	-	-	-	-	-
unigene_3599	hypothetical protein M408DRAFT_9264 [Serendipita vermifera MAFF 305830]	-3.09418	gene_113	-	-	-	-	-
unigene_3627	related to PTR2-Di-and tripeptide permease [Serendipita indica DSM 11827]	-3.06255	gene_3033	-	-	-	-	-
unigene_3628	related to glutathione synthase [Serendipita indica DSM 11827]	-2.21194	gene_3137	-	Glutathione synthase.	Glutamate metabolism	Amino Acid Metabolism	METABOLIC
unigene_3665	hypothetical protein PIIN_05503 [Serendipita indica DSM 11827]	-2.33032	gene_5556	-	-	-	-	-
unigene_370	RH06643p, partial [Drosophila melanogaster]	-3.67243	gene_522	-	-	-	-	-
unigene_371	hypothetical protein PIIN_05506 [Serendipita indica DSM 11827]	-4.9542	-	-	-	-	-	-
unigene_3710	hypothetical protein PIIN_00439 [Serendipita indica DSM 11827]	-2.91822	gene_444	-	-	-	-	-
unigene_3720	beta-2-microglobulin precursor [Ovis aries]XP_012035994.1 PREDICTED: beta-2-microglobulin isoform X1 [Ovis aries]XP_012035995.1 PREDICTED: beta-2-microglobulin isoform X1 [Ovis aries]Q6QAT4.1 RecName: Full=Beta-2-microglobulin; Flags: PrecursorAAS55471.1 beta-2 microglobulin	-4.39232	-	-	-	-	-	-
unigene_3721	beta-2-microglobulin precursor [Ovis aries]XP_012035994.1 PREDICTED: beta-2-microglobulin isoform X1 [Ovis aries]XP_012035995.1 PREDICTED: beta-2-microglobulin isoform X1 [Ovis aries]Q6QAT4.1 RecName: Full=Beta-2-microglobulin; Flags: PrecursorAAS55471.1 beta-2 microglobulin	-4.08746	-	-	-	-	-	-
unigene_3724	hypothetical protein T4D_8137, partial [Trichinella pseudospiralis]KRZ01433.1 hypothetical protein T11_16356 [Trichinella zimbabwensis]	-3.70044	-	-	-	-	-	-
unigene_3743	hypothetical protein PIIN_06531 [Serendipita indica DSM 11827]	-3.93336	gene_6584	-	-	-	-	-
unigene_3744	hypothetical protein PIIN_06531 [Serendipita indica DSM 11827]	-4.06774	gene_6584	-	-	-	-	-
unigene_375	hypothetical protein PIIN_05823 [Serendipita indica DSM 11827]	-5.25481	gene_5878	-	-	-	-	-
unigene_3751	hypothetical protein CONPUDRAFT_140422 [Coniophora puteana RWD-64-598 SS2]EIW74633.1 hypothetical protein CONPUDRAFT_140422 [Coniophora puteana RWD-64-598 SS2]	-3.8679	gene_404	-	-	-	-	-
unigene_3756	hypothetical protein PIIN_09454 [Serendipita indica DSM 11827]	-2.58496	gene_9517	-	-	-	-	-
unigene_3757	hypothetical protein PIIN_09994 [Serendipita indica DSM 11827]	-6.70044	gene_10058	-	-	-	-	-
unigene_3758	hypothetical protein PIIN_09994 [Serendipita indica DSM 11827]	-5.77479	gene_10058	-	-	-	-	-
unigene_3759	hypothetical protein PIIN_09994 [Serendipita indica DSM 11827]	-6.21917	gene_10058	-	-	-	-	-
unigene_3774	related to glutamate decarboxylase [Serendipita indica DSM 11827]	2.56071	gene_8060	-	Glutamate decarboxylase.	Taurine and hypotaurine metabolism	Metabolism of Other Amino Acids	METABOLIC
unigene_3784	hypothetical protein PIIN_05359 [Serendipita indica DSM 11827]	-2.63509	gene_5409	-	-	-	-	-
unigene_3797	hypothetical protein PIIN_10884 [Serendipita indica DSM 11827]	-3.58496	gene_10969	-	-	-	-	-
unigene_380	hypothetical protein PIIN_07870 [Serendipita indica DSM 11827]	-3.05857	gene_7926	-	-	-	-	-
unigene_3803	hypothetical protein PIIN_07671 [Serendipita indica DSM 11827]	-2.98606	gene_7725	-	-	-	-	-
unigene_3822	related to RRP9-protein associated with the U3 small nucleolar RNA [Serendipita indica DSM 11827]	-1.84003	gene_3608	-	-	-	-	-
unigene_3824	related to RRP9-protein associated with the U3 small nucleolar RNA [Serendipita indica DSM 11827]	-2.20207	gene_3608	-	-	-	-	-
unigene_3869	related to SPS19-peroxisomal 2,4-dienoyl-CoA reductase [Serendipita indica DSM 11827]	2.42248	gene_9492	-	2,4-dienoyl-CoA reductase (NADPH).	\N	\N	\N
unigene_3870	probable ARG4-arginosuccinate lyase [Serendipita indica DSM 11827]	2.0199	gene_3189	-	Argininosuccinate lyase.	Urea cycle and metabolism of amino groups	Amino Acid Metabolism	METABOLIC
unigene_3936	hypothetical protein PIIN_08527 [Serendipita indica DSM 11827]	-2.95174	gene_8584	-	-	-	-	-
unigene_3951	hypothetical protein PIIN_09438 [Serendipita indica DSM 11827]	-2.5025	gene_9501	-	-	-	-	-
unigene_3970	related to general amidase [Serendipita indica DSM 11827]	-3.06163	gene_1624	-	Amidase.	Tryptophan metabolism	Amino Acid Metabolism	METABOLIC
unigene_4008	hypothetical protein M408DRAFT_198102 [Serendipita vermifera MAFF 305830]	-1.76301	gene_695	-	-	-	-	-
unigene_403	LP06614p, partial [Drosophila melanogaster]	-3.78136	gene_458	-	-	-	-	-
unigene_4051	probable 6-phosphofructokinase [Serendipita indica DSM 11827]	-2.11459	gene_5109	-	6-phosphofructokinase.	Pentose phosphate pathway	Carbohydrate Metabolism	METABOLIC
unigene_4087	hypothetical protein PIIN_04725 [Serendipita indica DSM 11827]	-3.39232	gene_4780	-	-	-	-	-
unigene_4088	hypothetical protein PIIN_04725 [Serendipita indica DSM 11827]	-3.58496	gene_4780	-	-	-	-	-
unigene_4090	related to acetyltransferase [Serendipita indica DSM 11827]	-2.09311	gene_1696	-	Glycerol-3-phosphate O-acyltransferase.	Glycerolipid metabolism	Metabolism of Complex Lipids	METABOLIC
unigene_4097	hypothetical protein PIIN_08837 [Serendipita indica DSM 11827]	-4.55459	gene_8896	-	-	-	-	-
unigene_4100	hypothetical protein PIIN_05980 [Serendipita indica DSM 11827]	-1.8551	gene_6035	-	-	-	-	-
unigene_4104	hypothetical protein PIIN_05138 [Serendipita indica DSM 11827]	-5.32738	gene_5192	-	-	-	-	-
unigene_4105	hypothetical protein PIIN_08178 [Serendipita indica DSM 11827]	-3.59538	gene_8234	-	-	-	-	-
unigene_4106	hypothetical protein PIIN_08178 [Serendipita indica DSM 11827]	-2.92945	gene_8234	-	-	-	-	-
unigene_4113	PREDICTED: LOW QUALITY PROTEIN: protein FAM117B-like, partial [Monodelphis domestica]	-4.14568	-	-	-	-	-	-
unigene_4143	probable glutamate dehydrogenase, NAD(+)-specific [Serendipita indica DSM 11827]	-2.8904	gene_5466	-	Glutamate dehydrogenase.	Nitrogen metabolism	Energy Metabolism	METABOLIC
unigene_4146	hypothetical protein PIIN_02443 [Serendipita indica DSM 11827]	2.21544	gene_2489	EC:2.7.1.107	-	-	-	-
unigene_4147	hypothetical protein PIIN_08768 [Serendipita indica DSM 11827]	-2.53605	gene_8828	-	-	-	-	-
unigene_4154	hypothetical protein PIIN_05139 [Serendipita indica DSM 11827]	-3.44708	gene_5193	-	-	-	-	-
unigene_4195	hypothetical protein PIIN_00967 [Serendipita indica DSM 11827]	4.3381	gene_988	-	-	-	-	-
unigene_4225	hypothetical protein PIIN_00377 [Serendipita indica DSM 11827]	-2.97728	gene_382	-	-	-	-	-
unigene_4239	hypothetical protein PIIN_09467 [Serendipita indica DSM 11827]	-3.70044	gene_9530	-	-	-	-	-
unigene_4240	hypothetical protein PIIN_09467 [Serendipita indica DSM 11827]	-3.39232	gene_9530	-	-	-	-	-
unigene_4243	hypothetical protein PIIN_10498 [Serendipita indica DSM 11827]	-1.85062	gene_10572	-	-	-	-	-
unigene_4269	hypothetical protein PIIN_03919, partial [Serendipita indica DSM 11827]	-2.12143	gene_3969	-	-	-	-	-
unigene_4270	hypothetical protein PIIN_03919, partial [Serendipita indica DSM 11827]	-2.12367	gene_3969	-	-	-	-	-
unigene_4289	hypothetical protein PIIN_05015 [Serendipita indica DSM 11827]	-2.42786	gene_5070	-	Exo-alpha-sialidase.	N-Glycan degradation	Metabolism of Complex Carbohydrates	METABOLIC
unigene_4315	hypothetical protein PIIN_07633 [Serendipita indica DSM 11827]	-8.13955	gene_7689	-	-	-	-	-
unigene_4340	hypothetical protein PIIN_05511 [Serendipita indica DSM 11827]	-7.91862	gene_5564	-	-	-	-	-
unigene_4370	hypothetical protein PIIN_07333 [Serendipita indica DSM 11827]	-4.40125	gene_7388	-	-	-	-	-
unigene_4374	related to formaldehyde dehydrogenase [Serendipita indica DSM 11827]	2.65158	gene_4049	-	Alcohol dehydrogenase.	Bile acid biosynthesis	Lipid Metabolism	METABOLIC
unigene_4375	related to formaldehyde dehydrogenase [Serendipita indica DSM 11827]	2.69913	gene_4049	-	Alcohol dehydrogenase.	Bile acid biosynthesis	Lipid Metabolism	METABOLIC
unigene_4383	hypothetical protein PIIN_05567 [Serendipita indica DSM 11827]	-3.27798	gene_5621	-	-	-	-	-
unigene_4451	hypothetical protein PIIN_02336 [Serendipita indica DSM 11827]	-2.10395	gene_2381	EC:2.1.1.64; EC:2.1.1.114	-	-	-	-
unigene_4456	hypothetical protein PIIN_10002 [Serendipita indica DSM 11827]	-2.07377	gene_10066	-	-	-	-	-
unigene_4458	hypothetical protein PIIN_10003 [Serendipita indica DSM 11827]	-3.31939	gene_10067	-	-	-	-	-
unigene_4463	related to linoleate diol synthase [Serendipita indica DSM 11827]	-6.13707	gene_9826	-	-	-	-	-
unigene_448	related to plasma membrane fusion protein PRM1-Laccaria bicolor [Serendipita indica DSM 11827]	-4.34873	gene_5104	-	-	-	-	-
unigene_4513	related to guanine nucleotide-binding protein alpha-2 subunit [Serendipita indica DSM 11827]	-2.02679	gene_1611	-	-	-	-	-
unigene_4520	probable DHA14-like major facilitator; ABC transporter [Serendipita indica DSM 11827]	-2.7849	gene_6083	-	-	-	-	-
unigene_4548	related to serine protease [Serendipita indica DSM 11827]	-1.86648	gene_1403	-	Acting on peptide bonds (peptide hydrolases).	Biotin metabolism	Metabolism of Cofactors and Vitamins	METABOLIC
unigene_4552	related to kinesin light chain [Serendipita indica DSM 11827]	-4.30743	gene_10751	-	-	-	-	-
unigene_4553	related to tetratricopeptide repeat domain protein-Neosartorya fischeri [Serendipita indica DSM 11827]	-4.00817	gene_9400	-	-	-	-	-
unigene_4556	hypothetical protein PIIN_09998 [Serendipita indica DSM 11827]	-4.75126	gene_10062	-	-	-	-	-
unigene_4557	hypothetical protein PIIN_03323 [Serendipita indica DSM 11827]	-2.84322	gene_3374	EC:3.1.3.16; EC:3.1.3.41	-	-	-	-
unigene_4566	related to tyrosinase precursor (monophenol monooxygenase) [Serendipita indica DSM 11827]	-2.75549	gene_6428	-	-	-	-	-
unigene_4579	hypothetical protein PIIN_07046 [Serendipita indica DSM 11827]	-2.33227	gene_7101	-	-	-	-	-
unigene_4653	hypothetical protein PIIN_08982 [Serendipita indica DSM 11827]	2.47452	gene_9041	-	-	-	-	-
unigene_466	hypothetical protein PIIN_08437 [Serendipita indica DSM 11827]	-2.96683	gene_8493	-	-	-	-	-
unigene_467	hypothetical protein PIIN_08437 [Serendipita indica DSM 11827]	-2.8635	gene_8493	-	-	-	-	-
unigene_4688	hypothetical protein PIIN_10254 [Serendipita indica DSM 11827]	-2.4011	gene_10326	-	-	-	-	-
unigene_4717	hypothetical protein PIIN_07755 [Serendipita indica DSM 11827]	-2.83949	gene_7810	-	-	-	-	-
unigene_4741	hypothetical protein PIIN_04499 [Serendipita indica DSM 11827]	-2.30598	gene_4552	-	-	-	-	-
unigene_4787	hypothetical protein PIIN_06503 [Serendipita indica DSM 11827]	-3.45943	gene_6556	-	-	-	-	-
unigene_4790	hypothetical protein PIIN_06503 [Serendipita indica DSM 11827]	-3.11548	gene_6556	-	-	-	-	-
unigene_4791	hypothetical protein PIIN_06503 [Serendipita indica DSM 11827]	-3.56768	gene_6556	-	-	-	-	-
unigene_4845	hypothetical protein PIIN_09762 [Serendipita indica DSM 11827]	-4.61471	gene_9825	-	-	-	-	-
unigene_4846	hypothetical protein PIIN_09762 [Serendipita indica DSM 11827]	-5.2854	gene_9825	-	-	-	-	-
unigene_4856	hypothetical protein PIIN_06959 [Serendipita indica DSM 11827]	-4.1187	gene_7013	-	-	-	-	-
unigene_4868	hypothetical protein PIIN_08164 [Serendipita indica DSM 11827]	-3.77548	gene_8220	-	-	-	-	-
unigene_4888	probable ADH1-alcohol dehydrogenase I [Serendipita indica DSM 11827]	-2.25334	gene_2827	-	Alcohol dehydrogenase.	Bile acid biosynthesis	Lipid Metabolism	METABOLIC
unigene_489	CYTB gene product (mitochondrion) [Ovis canadensis]O78779.1 RecName: Full=Cytochrome b; AltName: Full=Complex III subunit 3; AltName: Full=Complex III subunit III; AltName: Full=Cytochrome b-c1	-5.72792	-	-	-	-	-	-
unigene_4903	hypothetical protein PIIN_07626 [Serendipita indica DSM 11827]	1.95363	gene_7682	-	-	-	-	-
unigene_4906	hypothetical protein PIIN_00906 [Serendipita indica DSM 11827]	-1.92235	gene_924	-	-	-	-	-
unigene_4907	hypothetical protein PIIN_00906 [Serendipita indica DSM 11827]	-1.83572	gene_924	-	-	-	-	-
unigene_4931	related to beta-1,6-glucanase precursor [Serendipita indica DSM 11827]	-2.00959	gene_491	-	-	-	-	-
unigene_4954	hypothetical protein PIIN_08249 [Serendipita indica DSM 11827]	-2.41335	gene_8305	-	-	-	-	-
unigene_4960	hypothetical protein PIIN_05036 [Serendipita indica DSM 11827]	2.7046	gene_5091	-	-	-	-	-
unigene_4977	hypothetical protein PIIN_05781 [Serendipita indica DSM 11827]	-2.82038	gene_5836	-	-	-	-	-
unigene_4978	hypothetical protein PIIN_05781 [Serendipita indica DSM 11827]	-2.89708	gene_5836	-	-	-	-	-
unigene_4979	hypothetical protein PIIN_05781 [Serendipita indica DSM 11827]	-2.7038	gene_5836	-	-	-	-	-
unigene_5009	related to URE2-nitrogen catabolite repression regulator [Serendipita indica DSM 11827]	-3.19569	gene_1643	-	Glutathione transferase.	Glutathione metabolism	Metabolism of Other Amino Acids	METABOLIC
unigene_5067	hypothetical protein PIIN_01370 [Serendipita indica DSM 11827]	-2.77354	gene_1396	-	-	-	-	-
unigene_5090	probable ADE17-5-aminoimidazole-4-carboxamide ribotide transformylase [Serendipita indica DSM 11827]	1.71422	gene_1329	-	-	-	-	-
unigene_5105	hypothetical protein CPB86DRAFT_777522 [Serendipita vermifera 'subsp. bescii']	-2.54157	gene_6272	-	-	-	-	-
unigene_5148	hypothetical protein PIIN_09371 [Serendipita indica DSM 11827]	-2.01436	gene_9433	-	-	-	-	-
unigene_5157	hypothetical protein PIIN_03515 [Serendipita indica DSM 11827]	3.4842	gene_3566	-	-	-	-	-
unigene_5167	related to carboxylic ester hydrolases-Aspergillus niger [Serendipita indica DSM 11827]	-2.83458	gene_10762	-	-	-	-	-
unigene_5169	hypothetical protein PIIN_01373 [Serendipita indica DSM 11827]	2.88355	gene_1399	-	-	-	-	-
unigene_5205	hypothetical protein PIIN_01251 [Serendipita indica DSM 11827]	-1.99167	gene_1275	-	-	-	-	-
unigene_5238	hypothetical protein PIIN_09661 [Serendipita indica DSM 11827]	-2.2628	gene_9724	-	-	-	-	-
unigene_524	hypothetical protein PIIN_08811 [Serendipita indica DSM 11827]	-2.76867	gene_8871	-	-	-	-	-
unigene_525	hypothetical protein PIIN_08811 [Serendipita indica DSM 11827]	-3.70736	gene_8871	-	-	-	-	-
unigene_5254	related to S. pombe trp-asp repeat containing protein [Serendipita indica DSM 11827]	-2.63631	gene_9902	-	-	-	-	-
unigene_5265	related to deuterolysin M35 metalloprotease-Laccaria bicolor [Serendipita indica DSM 11827]	-2.89568	gene_6360	-	-	-	-	-
unigene_5266	related to deuterolysin M35 metalloprotease-Laccaria bicolor [Serendipita indica DSM 11827]	-3.00377	gene_6360	-	-	-	-	-
unigene_5267	related to deuterolysin M35 metalloprotease-Laccaria bicolor [Serendipita indica DSM 11827]	-3.10449	gene_6360	-	-	-	-	-
unigene_5312	kinesin light chain [Serendipita vermifera 'subsp. bescii']	-2.72973	gene_7071	-	-	-	-	-
unigene_5313	related to tetratricopeptide repeat domain protein-Neosartorya fischeri [Serendipita indica DSM 11827]	-3.15431	gene_312	-	-	-	-	-
unigene_5319	related to alpha-glucosidase b [Serendipita indica DSM 11827]	-1.86149	gene_5776	-	Alpha-glucosidase.	Galactose metabolism	Carbohydrate Metabolism	METABOLIC
unigene_5361	probable MET16-3`-phosphoadenylylsulfate reductase [Serendipita indica DSM 11827]	1.71588	gene_296	-	-	-	-	-
unigene_5362	probable MET16-3`-phosphoadenylylsulfate reductase [Serendipita indica DSM 11827]	2.74702	gene_296	-	-	-	-	-
unigene_5372	related to monooxygenase [Serendipita indica DSM 11827]	2.20873	gene_4793	-	-	-	-	-
unigene_5397	hypothetical protein PIIN_11361 [Serendipita indica DSM 11827]	-2.99339	gene_11458	-	-	-	-	-
unigene_5416	hypothetical protein PIIN_02961 [Serendipita indica DSM 11827]	-1.86229	gene_3012	-	-	-	-	-
unigene_5417	hypothetical protein PIIN_02961 [Serendipita indica DSM 11827]	-1.87517	gene_3012	-	-	-	-	-
unigene_5422	hypothetical protein PIIN_00596 [Serendipita indica DSM 11827]	1.90163	gene_607	-	-	-	-	-
unigene_5432	hypothetical protein PIIN_03222 [Serendipita indica DSM 11827]	-2.17324	gene_3274	EC:3.4.21	-	-	-	-
unigene_5435	related to kinesin light chain, partial [Serendipita indica DSM 11827]	-3.76524	gene_9688	-	-	-	-	-
unigene_5436	related to tetratricopeptide repeat domain protein-Neosartorya fischeri [Serendipita indica DSM 11827]	-4.09715	gene_9927	-	-	-	-	-
unigene_5437	related to kinesin light chain, partial [Serendipita indica DSM 11827]	-3.73588	gene_9688	-	-	-	-	-
unigene_547	PREDICTED: lysozyme C, intestinal isozyme [Capra hircus]	-5	-	-	-	-	-	-
unigene_5480	hypothetical protein PIIN_00909 [Serendipita indica DSM 11827]	-2.64853	gene_928	-	-	-	-	-
unigene_5481	hypothetical protein PIIN_00909 [Serendipita indica DSM 11827]	-2.53434	gene_928	-	-	-	-	-
unigene_5482	hypothetical protein PIIN_00909 [Serendipita indica DSM 11827]	-2.56333	gene_928	-	-	-	-	-
unigene_5483	hypothetical protein PIIN_00909 [Serendipita indica DSM 11827]	-2.45943	gene_928	-	-	-	-	-
unigene_5486	related to tryptophan amino transferase (transaminase) [Serendipita indica DSM 11827]	2.00765	gene_7591	-	-	-	-	-
unigene_5488	related to tryptophan amino transferase (transaminase) [Serendipita indica DSM 11827]	2.07764	gene_7591	-	-	-	-	-
unigene_5494	hypothetical protein PIIN_06645 [Serendipita indica DSM 11827]	-5.93074	gene_6698	-	-	-	-	-
unigene_5495	hypothetical protein PIIN_06645 [Serendipita indica DSM 11827]	-4.35755	gene_6698	-	-	-	-	-
unigene_5496	hypothetical protein PIIN_06645 [Serendipita indica DSM 11827]	-4.77259	gene_6698	-	-	-	-	-
unigene_5497	hypothetical protein PIIN_06645 [Serendipita indica DSM 11827]	-4.24793	gene_6698	-	-	-	-	-
unigene_5498	hypothetical protein PIIN_06645 [Serendipita indica DSM 11827]	-3.80735	gene_6698	-	-	-	-	-
unigene_5499	hypothetical protein PIIN_06645 [Serendipita indica DSM 11827]	-4.54432	gene_6698	-	-	-	-	-
unigene_557	hypothetical protein PIIN_09643 [Serendipita indica DSM 11827]	-5.79442	gene_9706	-	-	-	-	-
unigene_5572	hypothetical protein PIIN_07928 [Serendipita indica DSM 11827]	-1.84986	gene_7983	-	-	-	-	-
unigene_5620	related to WD40-repeat protein (notchless protein) [Serendipita indica DSM 11827]	-2.59585	gene_670	-	-	-	-	-
unigene_5652	hypothetical protein PIIN_06258 [Serendipita indica DSM 11827]	-6.81378	gene_6314	-	-	-	-	-
unigene_5663	related to glyoxal oxidase precursor [Serendipita indica DSM 11827]	-1.75183	gene_6570	-	-	-	-	-
unigene_568	hypothetical protein PIIN_05849 [Serendipita indica DSM 11827]	-3.51362	gene_5904	-	With NAD(+) or NADP(+) as acceptor.	\N	\N	\N
unigene_5709	hypothetical protein PIIN_00443 [Serendipita indica DSM 11827]	-2.08318	gene_448	-	-	-	-	-
unigene_5752	hypothetical protein PIIN_05040 [Serendipita indica DSM 11827]	-2.56972	gene_5095	-	-	-	-	-
unigene_5779	hypothetical protein PIIN_09893 [Serendipita indica DSM 11827]	-3.02237	gene_9957	-	-	-	-	-
unigene_5805	hypothetical protein PIIN_09113 [Serendipita indica DSM 11827]	-2.31061	gene_9175	-	-	-	-	-
unigene_5854	hypothetical protein PIIN_03963 [Serendipita indica DSM 11827]	-2.79874	gene_4013	-	-	-	-	-
unigene_5856	related to kinesin light chain [Serendipita indica DSM 11827]	-3.31457	gene_9997	-	-	-	-	-
unigene_5857	related to kinesin light chain [Serendipita indica DSM 11827]	-3.37926	gene_9997	-	-	-	-	-
unigene_5860	related to CDA2-sporulation-specific chitin deacetylase [Serendipita indica DSM 11827]	-4.13093	gene_2013	-	Chitin deacetylase.	Aminosugars metabolism	Metabolism of Complex Carbohydrates	METABOLIC
unigene_5945	related to WD40-repeat protein (notchless protein) [Serendipita indica DSM 11827]	-3.02906	gene_9918	-	-	-	-	-
unigene_5946	related to WD40-repeat protein (notchless protein) [Serendipita indica DSM 11827]	-3.59826	gene_9918	-	-	-	-	-
unigene_5991	related to beta-glucosidase [Serendipita indica DSM 11827]	-2.48239	gene_7471	-	Beta-glucosidase.	Starch and sucrose metabolism	Metabolism of Complex Carbohydrates	METABOLIC
unigene_5995	related to allantoate permease [Serendipita indica DSM 11827]	-2.00986	gene_6753	-	-	-	-	-
unigene_6094	hypothetical protein PIIN_07422 [Serendipita indica DSM 11827]	-2.28787	gene_7477	-	-	-	-	-
unigene_6108	hypothetical protein PIIN_06804 [Serendipita indica DSM 11827]	-2.10434	gene_6858	-	-	-	-	-
unigene_6110	hypothetical protein PIIN_06804 [Serendipita indica DSM 11827]	-2.10236	gene_6858	-	-	-	-	-
unigene_6122	hypothetical protein PIIN_08238 [Serendipita indica DSM 11827]	-2.45747	gene_8294	-	-	-	-	-
unigene_6123	hypothetical protein PIIN_08238 [Serendipita indica DSM 11827]	-2.01947	gene_8294	-	-	-	-	-
unigene_6124	hypothetical protein PIIN_08238 [Serendipita indica DSM 11827]	-2.34754	gene_8294	-	-	-	-	-
unigene_6143	hypothetical protein PIIN_11402 [Serendipita indica DSM 11827]	-2.73215	gene_11499	-	-	-	-	-
unigene_6155	related to kinesin light chain [Serendipita indica DSM 11827]	-3.07529	gene_10347	-	-	-	-	-
unigene_6156	related to kinesin light chain [Serendipita indica DSM 11827]	-4.08746	gene_10347	-	-	-	-	-
unigene_6158	related to kinesin light chain [Serendipita indica DSM 11827]	-4.55117	gene_10990	-	-	-	-	-
unigene_6159	related to kinesin light chain [Serendipita indica DSM 11827]	-4.48094	gene_8644	-	-	-	-	-
unigene_6160	related to kinesin light chain [Serendipita indica DSM 11827]	-5.02125	gene_10225	-	-	-	-	-
unigene_6164	probable HIS7-glutamine amidotransferase/cyclase [Serendipita indica DSM 11827]	1.98272	gene_9821	-	Pentosyltransferases.	\N	\N	\N
unigene_6175	hypothetical protein PIIN_09406 [Serendipita indica DSM 11827]	-1.94651	gene_9469	-	-	-	-	-
unigene_624	collagen alpha-1(III) chain-like [Equus caballus]	-4.07529	-	-	-	-	-	-
unigene_6266	probable extracellular elastinolytic metalloproteinase precursor [Serendipita indica DSM 11827]	-1.78927	gene_429	-	-	-	-	-
unigene_6305	hypothetical protein PIIN_02481 [Serendipita indica DSM 11827]	2.16993	gene_2526	-	Histone-lysine N-methyltransferase.	Lysine degradation	Amino Acid Metabolism	METABOLIC
unigene_6308	hypothetical protein PIIN_02481 [Serendipita indica DSM 11827]	2.05772	gene_2526	-	Histone-lysine N-methyltransferase.	Lysine degradation	Amino Acid Metabolism	METABOLIC
unigene_6310	hypothetical protein PIIN_02481 [Serendipita indica DSM 11827]	2.02035	gene_2526	-	Histone-lysine N-methyltransferase.	Lysine degradation	Amino Acid Metabolism	METABOLIC
unigene_6311	hypothetical protein PIIN_02482 [Serendipita indica DSM 11827]	2.47534	gene_2527	-	-	-	-	-
unigene_6312	related to kinesin light chain [Serendipita indica DSM 11827]	-3.313	gene_7466	-	-	-	-	-
unigene_6371	hypothetical protein CPB86DRAFT_818281 [Serendipita vermifera 'subsp. bescii']	-3.30117	gene_10663	-	-	-	-	-
unigene_6414	hypothetical protein PIIN_04715 [Serendipita indica DSM 11827]	-1.72768	gene_4770	-	Glucan 1,4-alpha-glucosidase.	Starch and sucrose metabolism	Metabolism of Complex Carbohydrates	METABOLIC
unigene_6437	hypothetical protein PIIN_01567 [Serendipita indica DSM 11827]	-2.80735	gene_1595	-	-	-	-	-
unigene_6447	ATPase 6 (mitochondrion) [Drosophila melanogaster]ACI28546.1 ATPase 6 (mitochondrion) [Drosophila melanogaster]AEB53244.1 ATPase 6 (mitochondrion) [Drosophila melanogaster]AEB53279.1 ATPase 6 (mitochondrion) [Drosophila melanogaster]AFP47050.1 ATP synthase	-5.78136	-	-	-	-	-	-
unigene_6466	ribosomal protein L26, isoform A [Drosophila melanogaster]NP_001262025.1 ribosomal protein L26, isoform B [Drosophila melanogaster]NP_001303372.1 ribosomal protein L26, isoform C [Drosophila melanogaster]XP_001958190.1 uncharacterized	-4.45943	gene_2768	-	-	-	-	-
unigene_6474	hypothetical protein PIIN_06947 [Serendipita indica DSM 11827]	-6.02791	gene_7001	-	-	-	-	-
unigene_648	ribosomal protein L10, isoform C [Drosophila melanogaster]NP_730773.4 ribosomal protein L10, isoform D [Drosophila melanogaster]NP_001262233.1 ribosomal protein L10, isoform E [Drosophila melanogaster]O61231.1 RecName:	-4.24793	gene_6781	-	-	-	-	-
unigene_6501	hypothetical protein PIIN_06525 [Serendipita indica DSM 11827]	-5.55459	gene_6578	-	-	-	-	-
unigene_6527	ribosomal protein L5, isoform A [Drosophila melanogaster]NP_001036388.1 ribosomal protein L5, isoform B [Drosophila melanogaster]NP_001036390.2 ribosomal protein L5, isoform G [Drosophila melanogaster]NP_001036391.2 ribosomal	-4.42626	gene_8138	-	-	-	-	-
unigene_6533	probable high-affinity glucose transporter [Serendipita indica DSM 11827]	-3.47746	gene_2173	-	L-arabinose isomerase.	Pentose and glucuronate interconversions	Carbohydrate Metabolism	METABOLIC
unigene_6540	hypothetical protein PIIN_06015 [Serendipita indica DSM 11827]	-3.72439	gene_6069	-	-	-	-	-
unigene_6588	RE28480p, partial [Drosophila melanogaster]ACR53998.1 RH03287p, partial [Drosophila melanogaster]	-3.70044	gene_7549	-	-	-	-	-
unigene_6672	hypothetical 18K protein - goldfish mitochondrion	-3.98995	-	-	-	-	-	-
unigene_6698	eukaryotic initiation factor 5A [Drosophila melanogaster]	-3.88264	gene_132	-	-	-	-	-
unigene_6702	PREDICTED: 40S ribosomal protein S14 isoform X1 [Rattus norvegicus]	-3.9542	gene_10516	-	-	-	-	-
unigene_6706	hypothetical protein CEO54_29825, partial [Klebsiella pneumoniae]	-4.45943	gene_1880	-	-	-	-	-
unigene_6715	NA	-3.45943	-	-	-	-	-	-
unigene_6734	ribosomal protein L11, isoform A [Drosophila melanogaster]NP_001286614.1 ribosomal protein L11, isoform B [Drosophila melanogaster]XP_001974810.1 uncharacterized protein Dere_GG21971 [Drosophila erecta]XP_002091784.1 uncharacterized protein Dyak_GE12050	-3.85798	gene_410	-	-	-	-	-
unigene_6757	related to WD40-repeat protein (notchless protein) [Serendipita indica DSM 11827]	-4.04439	gene_4909	-	-	-	-	-
unigene_6798	probable YDJ1-mitochondrial and ER import protein [Serendipita indica DSM 11827]	-2.17424	gene_2561	-	-	-	-	-
unigene_6814	FI02875p, partial [Drosophila melanogaster]	-4.45943	gene_2871	-	-	-	-	-
unigene_6952	related to pirin [Serendipita indica DSM 11827]	1.80866	gene_672	-	-	-	-	-
unigene_6983	ribosomal protein L21, isoform A [Drosophila melanogaster]NP_001260689.1 ribosomal protein L21, isoform B [Drosophila melanogaster]NP_001286133.1 ribosomal protein L21, isoform C [Drosophila melanogaster]XP_001973930.1 uncharacterized	-4.29768	gene_1810	-	-	-	-	-
unigene_6984	hypothetical protein PIIN_05173 [Serendipita indica DSM 11827]	-1.8104	gene_5225	-	-	-	-	-
unigene_6989	NA	-4.85798	-	-	-	-	-	-
unigene_6990	NA	2.96467	-	-	-	-	-	-
unigene_6992	related to Oxidoreductase, short-chain dehydrogenase [Serendipita indica DSM 11827]	-2.12961	gene_10421	-	-	-	-	-
unigene_7004	cytochrome c oxidase subunit III (mitochondrion) [Ovis ammon]ADI57781.1 cytochrome c oxidase subunit III (mitochondrion) [Ovis ammon]ALN96793.1 cytochrome c oxidase subunit III (mitochondrion)	-6.61471	-	-	-	-	-	-
unigene_7016	immunoglobulin lambda light chain F7-299 [Capra hircus]	-5.14296	-	-	-	-	-	-
unigene_7052	ribosomal protein L36, isoform A [Drosophila melanogaster]NP_726686.1 ribosomal protein L36, isoform B [Drosophila melanogaster]NP_726687.1 ribosomal protein L36, isoform C [Drosophila melanogaster]NP_726688.1 ribosomal	-3.58496	gene_1132	-	-	-	-	-
unigene_7100	probable endochitinase [Serendipita indica DSM 11827]	-2.9555	gene_3594	-	Chitinase.	Aminosugars metabolism	Metabolism of Complex Carbohydrates	METABOLIC
unigene_7111	related to plasma membrane fusion protein PRM1-Laccaria bicolor [Serendipita indica DSM 11827]	-4.61471	gene_5104	-	-	-	-	-
unigene_7114	PREDICTED: 40S ribosomal protein S8 isoform X1 [Mandrillus leucophaeus]	-4.70044	gene_9965	-	-	-	-	-
unigene_712	related to metalloprotease MEP1 [Serendipita indica DSM 11827]	-4.41745	gene_3003	-	-	-	-	-
unigene_7138	hypothetical protein PIIN_08310 [Serendipita indica DSM 11827]	-3.39232	gene_8366	-	-	-	-	-
unigene_7143	PREDICTED: basic proline-rich protein-like, partial [Capra hircus]	-3.16993	-	-	-	-	-	-
unigene_7146	ribosomal protein S8, isoform C [Drosophila melanogaster]NP_001247362.1 ribosomal protein S8, isoform E [Drosophila melanogaster]NP_001287596.1 ribosomal protein S8, isoform F [Drosophila melanogaster]NP_001287597.1 ribosomal	-4.80735	gene_9965	-	-	-	-	-
unigene_7302	probable extracellular elastinolytic metalloproteinase precursor [Serendipita indica DSM 11827]	-3.85798	gene_9112	-	-	-	-	-
unigene_7330	hypothetical protein PIIN_11788 [Serendipita indica DSM 11827]	-4.05063	gene_6452	-	-	-	-	-
unigene_7333	related to RTA1 domain protein, putative-Aspergillus clavatus [Serendipita indica DSM 11827]	-3.1973	gene_9508	-	-	-	-	-
unigene_7383	hypothetical protein PIIN_08868 [Serendipita indica DSM 11827]	-3.51785	gene_8927	-	-	-	-	-
unigene_7403	probable stress-induced protein STI1 [Serendipita indica DSM 11827]	-3.50417	gene_5734	-	Serine/threonine specific protein phosphatase.	\N	\N	\N
unigene_7408	hypothetical protein PIIN_05757 [Serendipita indica DSM 11827]	5.04148	gene_5812	-	-	-	-	-
unigene_741	hypothetical protein PIIN_08892 [Serendipita indica DSM 11827]	-4.24793	gene_8951	-	-	-	-	-
unigene_7509	hypothetical protein PIIN_02410 [Serendipita indica DSM 11827]	3.18392	gene_2456	-	-	-	-	-
unigene_7688	hypothetical protein PIIN_09392 [Serendipita indica DSM 11827]	3.01431	gene_9455	-	-	-	-	-
unigene_7702	hypothetical protein PIIN_09021 [Serendipita indica DSM 11827]	3.05311	gene_9082	-	-	-	-	-
unigene_7724	hypothetical protein PIIN_06427 [Serendipita indica DSM 11827]	2	gene_6482	-	-	-	-	-
unigene_7745	NA	2.34421	-	-	-	-	-	-
unigene_7797	related to 3-oxoacyl-[acyl-carrier-protein] reductase [Serendipita indica DSM 11827]	3.11042	gene_1411	-	-	-	-	-
unigene_7931	related to phosphoglycerate mutase family protein, putative-Aspergillus clavatus [Serendipita indica DSM 11827]	2.57821	gene_105	-	-	-	-	-
unigene_7976	hypothetical protein PIIN_08130 [Serendipita indica DSM 11827]	4.67243	gene_8186	-	-	-	-	-
unigene_8043	probable ADE12-adenylosuccinate synthetase [Serendipita indica DSM 11827]	2.09014	gene_8824	-	Adenylosuccinate synthase.	Purine metabolism	Nucleotide Metabolism	METABOLIC
unigene_8046	hypothetical protein PIIN_05369 [Serendipita indica DSM 11827]	-3.59068	gene_5420	-	-	-	-	-
unigene_8122	related to FAP7-involved in the oxidative stress response [Serendipita indica DSM 11827]	2.08057	gene_6511	-	-	-	-	-
unigene_814	related to protein involved in cell growth [Serendipita indica DSM 11827]	-2.91466	gene_403	-	-	-	-	-
unigene_8170	related to putative phosphatidylserine decarboxylase-Burkholderia xenovorans [Serendipita indica DSM 11827]	-6.93513	gene_1409	-	Phosphatidylserine decarboxylase.	Glycine, serine and threonine metabolism	Amino Acid Metabolism	METABOLIC
unigene_8199	probable stearoyl-CoA desaturase [Serendipita indica DSM 11827]	2.37022	gene_2824	-	-	-	-	-
unigene_8239	hypothetical protein PIIN_11732 [Serendipita indica DSM 11827]	2.91374	gene_1663	-	-	-	-	-
unigene_8248	hypothetical protein PIIN_10234 [Serendipita indica DSM 11827]	-1.78588	gene_10306	-	-	-	-	-
unigene_8255	related to Protein involved in cell growth [Serendipita indica DSM 11827]	-4.79322	gene_8354	-	-	-	-	-
unigene_8295	hypothetical protein PIIN_02556 [Serendipita indica DSM 11827]	-3.29218	gene_2600	-	-	-	-	-
unigene_8320	hypothetical protein PIIN_07324 [Serendipita indica DSM 11827]	-1.98479	gene_7378	-	-	-	-	-
unigene_8348	probable HOM6-homoserine dehydrogenase [Serendipita indica DSM 11827]	2.08551	gene_7736	-	Homoserine dehydrogenase.	Lysine biosynthesis	Amino Acid Metabolism	METABOLIC
unigene_8357	NA	3.9542	-	-	-	-	-	-
unigene_8403	related to endo-1,4-beta-xylanase [Serendipita indica DSM 11827]	3.34577	gene_6414	-	-	-	-	-
unigene_8455	hypothetical protein PIIN_08939 [Serendipita indica DSM 11827]	2.82443	gene_8998	-	-	-	-	-
unigene_8491	hypothetical protein PIIN_06246 [Serendipita indica DSM 11827]	-4.83582	gene_6302	-	-	-	-	-
unigene_8595	hypothetical protein PIIN_10190 [Serendipita indica DSM 11827]	-2.91302	gene_10261	-	-	-	-	-
unigene_8641	probable acetyl-CoA synthetase [Serendipita indica DSM 11827]	-2.27502	gene_3625	-	Acetate--CoA ligase.	Reductive carboxylate cycle (CO2 fixation)	Energy Metabolism	METABOLIC
unigene_8644	probable MCA1-Metacaspase [Serendipita indica DSM 11827]	-3.46957	gene_4553	-	-	-	-	-
unigene_8646	NA	-3.74147	-	-	-	-	-	-
unigene_867	hypothetical protein PIIN_02073 [Serendipita indica DSM 11827]	-4.4366	gene_2116	-	-	-	-	-
unigene_87	PREDICTED: 40S ribosomal protein S11 [Camelus dromedarius]	-4.2854	gene_7549	-	-	-	-	-
unigene_8711	related to RNA-binding protein pumilio [Serendipita indica DSM 11827]	3.26303	gene_9045	-	-	-	-	-
unigene_8729	probable phosphoribosylformyl glycinamidine synthetase [Serendipita indica DSM 11827]	1.8124	gene_34	-	Phosphoribosylformylglycinamidine synthase.	Purine metabolism	Nucleotide Metabolism	METABOLIC
unigene_8747	hypothetical protein PIIN_07038 [Serendipita indica DSM 11827]	4.08746	gene_7093	-	-	-	-	-
unigene_8750	probable delta(24)-sterol c-methyltransferase (erg6) [Serendipita indica DSM 11827]	2.19709	gene_8297	-	Delta(24)-sterol C-methyltransferase.	\N	\N	\N
unigene_8760	NA	2.654	-	-	-	-	-	-
unigene_8802	hypothetical protein PIIN_09793 [Serendipita indica DSM 11827]	5.30378	gene_9858	-	RNA-directed DNA polymerase.	\N	\N	\N
unigene_8856	probable dipeptidylpeptidase III [Serendipita indica DSM 11827]	-1.78301	gene_356	-	Dipeptidyl-peptidase III.	\N	\N	\N
unigene_8866	hypothetical protein PIIN_08725 [Serendipita indica DSM 11827]	4.58496	gene_8785	-	-	-	-	-
unigene_9047	hypothetical protein PIIN_08351 [Serendipita indica DSM 11827]	4.30117	gene_8408	-	-	-	-	-
unigene_9114	hypothetical protein PIIN_07383 [Serendipita indica DSM 11827]	3.60881	gene_7438	-	-	-	-	-
unigene_9129	hypothetical protein PIIN_02088 [Serendipita indica DSM 11827]	2.32446	gene_2131	-	-	-	-	-
unigene_9233	hypothetical protein PIIN_10318 [Serendipita indica DSM 11827]	2.64584	gene_10390	-	-	-	-	-
unigene_9273	hypothetical protein PIIN_02558 [Serendipita indica DSM 11827]	3.12338	gene_2602	-	-	-	-	-
unigene_9294	hypothetical protein PIIN_00700 [Serendipita indica DSM 11827]	1.8173	gene_713	-	-	-	-	-
unigene_9316	hypothetical protein PIIN_07611 [Serendipita indica DSM 11827]	-1.97616	gene_7667	-	-	-	-	-
unigene_9317	hypothetical protein PIIN_07611 [Serendipita indica DSM 11827]	-1.99375	gene_7667	-	-	-	-	-
unigene_9378	hypothetical protein PIIN_02817 [Serendipita indica DSM 11827]	-2.22374	gene_2866	EC:2.3.1.28	-	-	-	-
unigene_9392	probable serine-tRNA ligase, cytosolic [Serendipita indica DSM 11827]	1.83537	gene_1996	-	Serine--tRNA ligase.	Aminoacyl-tRNA biosynthesis	TRANSLATION	REGULATORY
unigene_9402	hypothetical protein PIIN_11640 [Serendipita indica DSM 11827]	2.35908	gene_11737	-	-	-	-	-
unigene_9452	hypothetical protein PIIN_03187 [Serendipita indica DSM 11827]	-1.96655	gene_3239	-	-	-	-	-
unigene_9456	probable GTPase Rho1 [Serendipita indica DSM 11827]	2.8625	gene_10432	-	-	-	-	-
unigene_9494	hypothetical protein PIIN_01366 [Serendipita indica DSM 11827]	1.94247	gene_1392	-	-	-	-	-
unigene_9502	hypothetical protein PIIN_05624 [Serendipita indica DSM 11827]	-2.37893	gene_5679	-	Acid--D-amino-acid ligases (peptide synthases).	Tryptophan metabolism	Amino Acid Metabolism	METABOLIC
unigene_9521	related to alcohol oxidase [Serendipita indica DSM 11827]	3.23266	gene_8032	-	Choline dehydrogenase.	Glycine, serine and threonine metabolism	Amino Acid Metabolism	METABOLIC
unigene_9526	probable alcohol dehydrogenase [Serendipita indica DSM 11827]	-2.96963	gene_2032	-	Alcohol dehydrogenase.	Bile acid biosynthesis	Lipid Metabolism	METABOLIC
unigene_9527	probable alcohol dehydrogenase [Serendipita indica DSM 11827]	-2.98416	gene_2032	-	Alcohol dehydrogenase.	Bile acid biosynthesis	Lipid Metabolism	METABOLIC
unigene_9577	hypothetical protein PIIN_02073 [Serendipita indica DSM 11827]	-4.1239	gene_2116	-	-	-	-	-
unigene_9631	hypothetical protein PIIN_06481 [Serendipita indica DSM 11827]	3.1964	gene_6534	-	-	-	-	-
unigene_9682	hypothetical protein PIIN_09861 [Serendipita indica DSM 11827]	2.78883	gene_9925	-	-	-	-	-
unigene_9688	hypothetical protein PIIN_11541, partial [Serendipita indica DSM 11827]	2.76553	gene_11638	-	-	-	-	-
unigene_9703	WD40 repeat [Nitrosomonas sp. Nm58]	3.96963	gene_8355	-	2-acetyl-1-alkylglycerophosphocholine esterase.	Glycerolipid metabolism	Metabolism of Complex Lipids	METABOLIC
unigene_9704	hypothetical protein PIIN_08610 [Serendipita indica DSM 11827]	4.80735	gene_8668	-	-	-	-	-
unigene_9718	hypothetical protein PIIN_08107 [Serendipita indica DSM 11827]	5.58496	gene_8163	-	-	-	-	-
unigene_9741	probable endochitinase [Serendipita indica DSM 11827]	-2.73533	gene_3594	-	Chitinase.	Aminosugars metabolism	Metabolism of Complex Carbohydrates	METABOLIC
unigene_9787	hypothetical protein PIIN_08279 [Serendipita indica DSM 11827]	-2.78241	gene_8335	-	-	-	-	-
unigene_9841	hypothetical protein PIIN_07594 [Serendipita indica DSM 11827]	-2.23425	gene_7650	-	-	-	-	-
unigene_9975	related to 3-oxoacyl-[acyl-carrier protein] reductase [Serendipita indica DSM 11827]	2.03363	gene_6717	-	2-deoxy-D-gluconate 3-dehydrogenase.	Pentose and glucuronate interconversions	Carbohydrate Metabolism	METABOLIC
unigene_9985	NA	3.21205	-	-	-	-	-	-

## Sheet: GO enrichment
Enrichment of Gene Ontology terms for differentially expressed genes in P. indica after treatment with 0.5M NaCl for 14 days (FDR <0.05 and p-value < 0.01).
GO_acc	term_type	Term	query_item	query_total	ref_item	ref_total	P-value	FDR	entries	entries_ref
GO:0070474	Biological Process	positive regulation of uterine smooth muscle contraction	5	363	7	8581	2.8e-06	0.00092	// unigene_2163 // unigene_9452 // unigene_2162 // unigene_11429 // unigene_11428	// unigene_11429 // unigene_11428 // unigene_2163 // unigene_2162 // unigene_9452 // unigene_584 // unigene_17
GO:0042538	Biological Process	hyperosmotic salinity response	5	363	9	8581	1.5e-05	0.0017	// unigene_2163 // unigene_9452 // unigene_2162 // unigene_11429 // unigene_11428	// unigene_11429 // unigene_11428 // unigene_6257 // unigene_5756 // unigene_2163 // unigene_2162 // unigene_8034 // unigene_9452 // unigene_1446
GO:0009651	Biological Process	response to salt stress	6	363	14	8581	1.3e-05	0.0017	// unigene_11429 // unigene_11428 // unigene_2163 // unigene_2162 // unigene_9452 // unigene_2109	// unigene_8610 // unigene_11429 // unigene_11428 // unigene_7892 // unigene_5756 // unigene_2163 // unigene_2162 // unigene_8034 // unigene_1818 // unigene_6257 // unigene_9452 // unigene_2109 // unigene_1446 // unigene_1817
GO:0006972	Biological Process	hyperosmotic response	5	363	10	8581	3e-05	0.0025	// unigene_2163 // unigene_9452 // unigene_2162 // unigene_11429 // unigene_11428	// unigene_10719 // unigene_11429 // unigene_11428 // unigene_6257 // unigene_5756 // unigene_2163 // unigene_2162 // unigene_8034 // unigene_9452 // unigene_1446
GO:0006970	Biological Process	response to osmotic stress	6	363	18	8581	7.2e-05	0.0048	// unigene_11429 // unigene_11428 // unigene_2163 // unigene_2162 // unigene_9452 // unigene_2109	// unigene_10719 // unigene_11429 // unigene_11428 // unigene_8610 // unigene_7892 // unigene_5756 // unigene_2163 // unigene_2162 // unigene_8034 // unigene_5035 // unigene_1818 // unigene_6257 // unigene_9452 // unigene_2109 // unigene_7421 // unigene_2034 // unigene_1446 // unigene_1817
GO:0045987	Biological Process	positive regulation of smooth muscle contraction	5	363	13	8581	0.00014	0.0065	// unigene_2163 // unigene_9452 // unigene_2162 // unigene_11429 // unigene_11428	// unigene_5589 // unigene_11429 // unigene_11428 // unigene_160 // unigene_2163 // unigene_2162 // unigene_10608 // unigene_13347 // unigene_9452 // unigene_584 // unigene_17 // unigene_13799 // unigene_7339
GO:0045933	Biological Process	positive regulation of muscle contraction	5	363	13	8581	0.00014	0.0065	// unigene_2163 // unigene_9452 // unigene_2162 // unigene_11429 // unigene_11428	// unigene_5589 // unigene_11429 // unigene_11428 // unigene_160 // unigene_2163 // unigene_2162 // unigene_10608 // unigene_13347 // unigene_9452 // unigene_584 // unigene_17 // unigene_13799 // unigene_7339
GO:0002027	Biological Process	regulation of heart rate	7	363	31	8581	0.00027	0.011	// unigene_11429 // unigene_11428 // unigene_2163 // unigene_2162 // unigene_9452 // unigene_12936 // unigene_12935	// unigene_3668 // unigene_3577 // unigene_3576 // unigene_3578 // unigene_7859 // unigene_15247 // unigene_14 // unigene_13491 // unigene_12935 // unigene_665 // unigene_7892 // unigene_11823 // unigene_11822 // unigene_1569 // unigene_6806 // unigene_10141 // unigene_11428 // unigene_2163 // unigene_2162 // unigene_12936 // unigene_12937 // unigene_6302 // unigene_869 // unigene_868 // unigene_…
GO:0009066	Biological Process	aspartate family amino acid metabolic process	12	363	88	8581	0.00038	0.012	// unigene_14250 // unigene_3870 // unigene_2911 // unigene_13081 // unigene_6305 // unigene_8348 // unigene_6308 // unigene_3774 // unigene_9392 // unigene_8170 // unigene_6310 // unigene_8043	// unigene_3774 // unigene_9659 // unigene_9060 // unigene_3948 // unigene_6307 // unigene_6306 // unigene_13113 // unigene_4157 // unigene_9392 // unigene_12294 // unigene_12117 // unigene_3340 // unigene_8708 // unigene_1902 // unigene_3450 // unigene_4823 // unigene_5156 // unigene_8627 // unigene_1831 // unigene_14444 // unigene_14445 // unigene_14446 // unigene_3332 // unigene_15217 // unige…
GO:0050795	Biological Process	regulation of behavior	8	363	43	8581	0.00042	0.012	// unigene_11429 // unigene_11428 // unigene_2163 // unigene_2162 // unigene_3058 // unigene_1884 // unigene_10986 // unigene_2562	// unigene_7274 // unigene_910 // unigene_11647 // unigene_1928 // unigene_11002 // unigene_5370 // unigene_1884 // unigene_13206 // unigene_11061 // unigene_13491 // unigene_10986 // unigene_11058 // unigene_9993 // unigene_12514 // unigene_5737 // unigene_8687 // unigene_11062 // unigene_2562 // unigene_6288 // unigene_11429 // unigene_11428 // unigene_876 // unigene_2163 // unigene_2162 // uni…
GO:0014073	Biological Process	response to tropane	5	363	16	8581	0.00041	0.012	// unigene_2163 // unigene_9452 // unigene_2162 // unigene_11429 // unigene_11428	// unigene_11429 // unigene_11428 // unigene_725 // unigene_10634 // unigene_2163 // unigene_2162 // unigene_9993 // unigene_12972 // unigene_5370 // unigene_9452 // unigene_12971 // unigene_13206 // unigene_584 // unigene_6825 // unigene_7635 // unigene_4030
GO:0042220	Biological Process	response to cocaine	5	363	16	8581	0.00041	0.012	// unigene_2163 // unigene_9452 // unigene_2162 // unigene_11429 // unigene_11428	// unigene_11429 // unigene_11428 // unigene_725 // unigene_10634 // unigene_2163 // unigene_2162 // unigene_9993 // unigene_12972 // unigene_5370 // unigene_9452 // unigene_12971 // unigene_13206 // unigene_584 // unigene_6825 // unigene_7635 // unigene_4030
GO:0055114	Biological Process	oxidation reduction	38	363	489	8581	0.00046	0.012	// unigene_4888 // unigene_11518 // unigene_3444 // unigene_4143 // unigene_5372 // unigene_3108 // unigene_5157 // unigene_4375 // unigene_4374 // unigene_8199 // unigene_11829 // unigene_11828 // unigene_10060 // unigene_11801 // unigene_11800 // unigene_3595 // unigene_3446 // unigene_301 // unigene_2441 // unigene_13622 // unigene_12730 // unigene_12731 // unigene_3443 // unigene_3445 // unig…	// unigene_11645 // unigene_12582 // unigene_10732 // unigene_2318 // unigene_8799 // unigene_12538 // unigene_11885 // unigene_10233 // unigene_11463 // unigene_11394 // unigene_11011 // unigene_12698 // unigene_10548 // unigene_14801 // unigene_3951 // unigene_3895 // unigene_4684 // unigene_4685 // unigene_13347 // unigene_8708 // unigene_14343 // unigene_5423 // unigene_5425 // unigene_13007 …
GO:0070472	Biological Process	regulation of uterine smooth muscle contraction	5	363	17	8581	0.00056	0.013	// unigene_2163 // unigene_9452 // unigene_2162 // unigene_11429 // unigene_11428	// unigene_7470 // unigene_11428 // unigene_919 // unigene_8030 // unigene_2163 // unigene_2162 // unigene_920 // unigene_11429 // unigene_9452 // unigene_1311 // unigene_584 // unigene_1300 // unigene_1301 // unigene_17 // unigene_589 // unigene_590 // unigene_9430
GO:0019221	Biological Process	cytokine-mediated signaling pathway	5	363	20	8581	0.0013	0.021	// unigene_9378 // unigene_3058 // unigene_10986 // unigene_9129 // unigene_1884	// unigene_3684 // unigene_3683 // unigene_5019 // unigene_13282 // unigene_12822 // unigene_1884 // unigene_9667 // unigene_9129 // unigene_13754 // unigene_3820 // unigene_3058 // unigene_11634 // unigene_4108 // unigene_4360 // unigene_8923 // unigene_8687 // unigene_3819 // unigene_435 // unigene_9378 // unigene_10986
GO:0023038	Biological Process	signal initiation by diffusible mediator	5	363	20	8581	0.0013	0.021	// unigene_9378 // unigene_3058 // unigene_10986 // unigene_9129 // unigene_1884	// unigene_3684 // unigene_3683 // unigene_5019 // unigene_13282 // unigene_12822 // unigene_1884 // unigene_9667 // unigene_9129 // unigene_13754 // unigene_3820 // unigene_3058 // unigene_11634 // unigene_4108 // unigene_4360 // unigene_8923 // unigene_8687 // unigene_3819 // unigene_435 // unigene_9378 // unigene_10986
GO:0023036	Biological Process	initiation of signal transduction	5	363	20	8581	0.0013	0.021	// unigene_9378 // unigene_3058 // unigene_10986 // unigene_9129 // unigene_1884	// unigene_3684 // unigene_3683 // unigene_5019 // unigene_13282 // unigene_12822 // unigene_1884 // unigene_9667 // unigene_9129 // unigene_13754 // unigene_3820 // unigene_3058 // unigene_11634 // unigene_4108 // unigene_4360 // unigene_8923 // unigene_8687 // unigene_3819 // unigene_435 // unigene_9378 // unigene_10986
GO:0070471	Biological Process	uterine smooth muscle contraction	5	363	19	8581	0.00099	0.021	// unigene_2163 // unigene_9452 // unigene_2162 // unigene_11429 // unigene_11428	// unigene_8610 // unigene_7470 // unigene_11428 // unigene_7892 // unigene_8030 // unigene_2163 // unigene_2162 // unigene_920 // unigene_11429 // unigene_919 // unigene_9452 // unigene_1311 // unigene_584 // unigene_1300 // unigene_1301 // unigene_17 // unigene_589 // unigene_590 // unigene_9430
GO:0023049	Biological Process	signal initiation by protein/peptide mediator	5	363	20	8581	0.0013	0.021	// unigene_9378 // unigene_3058 // unigene_10986 // unigene_9129 // unigene_1884	// unigene_3684 // unigene_3683 // unigene_5019 // unigene_13282 // unigene_12822 // unigene_1884 // unigene_9667 // unigene_9129 // unigene_13754 // unigene_3820 // unigene_3058 // unigene_11634 // unigene_4108 // unigene_4360 // unigene_8923 // unigene_8687 // unigene_3819 // unigene_435 // unigene_9378 // unigene_10986
GO:0044106	Biological Process	cellular amine metabolic process	32	363	414	8581	0.0013	0.021	// unigene_14250 // unigene_9129 // unigene_12963 // unigene_3774 // unigene_12809 // unigene_6310 // unigene_13355 // unigene_2911 // unigene_2281 // unigene_14408 // unigene_10899 // unigene_8170 // unigene_10966 // unigene_11564 // unigene_11429 // unigene_11428 // unigene_6164 // unigene_2163 // unigene_2162 // unigene_6308 // unigene_5362 // unigene_5361 // unigene_9392 // unigene_6305 // un…	// unigene_10731 // unigene_4003 // unigene_13816 // unigene_8264 // unigene_2281 // unigene_6307 // unigene_6306 // unigene_11463 // unigene_6103 // unigene_12361 // unigene_10420 // unigene_4522 // unigene_5032 // unigene_3894 // unigene_5031 // unigene_3340 // unigene_8708 // unigene_11124 // unigene_11125 // unigene_11948 // unigene_13348 // unigene_1570 // unigene_5423 // unigene_14346 // un…
GO:0009308	Biological Process	amine metabolic process	34	363	451	8581	0.0014	0.022	// unigene_14250 // unigene_9129 // unigene_12963 // unigene_3774 // unigene_12809 // unigene_6310 // unigene_13355 // unigene_2911 // unigene_2281 // unigene_14408 // unigene_10899 // unigene_8170 // unigene_10966 // unigene_11564 // unigene_11429 // unigene_11428 // unigene_6164 // unigene_2163 // unigene_2162 // unigene_7100 // unigene_6308 // unigene_5362 // unigene_5361 // unigene_9392 // un…	// unigene_10731 // unigene_4003 // unigene_8264 // unigene_2281 // unigene_6307 // unigene_6306 // unigene_7100 // unigene_11463 // unigene_6103 // unigene_12361 // unigene_10420 // unigene_4522 // unigene_5032 // unigene_3894 // unigene_5031 // unigene_3340 // unigene_8708 // unigene_11124 // unigene_11125 // unigene_11948 // unigene_13348 // unigene_1570 // unigene_5423 // unigene_14346 // uni…
GO:0008016	Biological Process	regulation of heart contraction	8	363	53	8581	0.0018	0.027	// unigene_11429 // unigene_11428 // unigene_2163 // unigene_2162 // unigene_9452 // unigene_12936 // unigene_12935 // unigene_6311	// unigene_4596 // unigene_4597 // unigene_4595 // unigene_3668 // unigene_3577 // unigene_3576 // unigene_3578 // unigene_665 // unigene_7859 // unigene_15069 // unigene_15247 // unigene_3026 // unigene_11428 // unigene_14 // unigene_6311 // unigene_13318 // unigene_12935 // unigene_891 // unigene_2284 // unigene_12383 // unigene_11822 // unigene_7141 // unigene_11175 // unigene_11174 // unigene…
GO:0006519	Biological Process	cellular amino acid and derivative metabolic process	34	363	463	8581	0.0021	0.031	// unigene_14250 // unigene_9129 // unigene_12963 // unigene_3774 // unigene_8348 // unigene_3628 // unigene_6310 // unigene_13355 // unigene_12809 // unigene_2911 // unigene_2281 // unigene_14408 // unigene_10899 // unigene_8170 // unigene_10966 // unigene_11564 // unigene_11429 // unigene_11428 // unigene_6164 // unigene_2163 // unigene_2162 // unigene_6308 // unigene_5362 // unigene_5361 // un…	// unigene_10731 // unigene_4003 // unigene_8264 // unigene_2281 // unigene_6307 // unigene_6306 // unigene_11463 // unigene_6103 // unigene_12361 // unigene_10420 // unigene_1778 // unigene_5032 // unigene_13263 // unigene_5031 // unigene_3340 // unigene_8708 // unigene_11124 // unigene_11125 // unigene_11948 // unigene_13348 // unigene_1570 // unigene_5423 // unigene_14346 // unigene_5427 // un…
GO:0060047	Biological Process	heart contraction	8	363	57	8581	0.0028	0.037	// unigene_11429 // unigene_11428 // unigene_2163 // unigene_2162 // unigene_9452 // unigene_12936 // unigene_12935 // unigene_6311	// unigene_4596 // unigene_4597 // unigene_4595 // unigene_3668 // unigene_3577 // unigene_3576 // unigene_3578 // unigene_665 // unigene_6013 // unigene_7859 // unigene_15069 // unigene_15247 // unigene_3026 // unigene_11428 // unigene_14 // unigene_6311 // unigene_13318 // unigene_12935 // unigene_891 // unigene_2284 // unigene_12383 // unigene_11822 // unigene_7141 // unigene_11175 // unigene_…
GO:0003015	Biological Process	heart process	8	363	57	8581	0.0028	0.037	// unigene_11429 // unigene_11428 // unigene_2163 // unigene_2162 // unigene_9452 // unigene_12936 // unigene_12935 // unigene_6311	// unigene_4596 // unigene_4597 // unigene_4595 // unigene_3668 // unigene_3577 // unigene_3576 // unigene_3578 // unigene_665 // unigene_6013 // unigene_7859 // unigene_15069 // unigene_15247 // unigene_3026 // unigene_11428 // unigene_14 // unigene_6311 // unigene_13318 // unigene_12935 // unigene_891 // unigene_2284 // unigene_12383 // unigene_11822 // unigene_7141 // unigene_11175 // unigene_…
GO:0042254	Biological Process	ribosome biogenesis	21	363	255	8581	0.0036	0.045	// unigene_403 // unigene_6527 // unigene_6466 // unigene_6706 // unigene_196 // unigene_1281 // unigene_6702 // unigene_6734 // unigene_7052 // unigene_648 // unigene_6814 // unigene_87 // unigene_7114 // unigene_1236 // unigene_370 // unigene_7146 // unigene_1704 // unigene_3822 // unigene_6588 // unigene_6983 // unigene_3824	// unigene_403 // unigene_13699 // unigene_607 // unigene_870 // unigene_7936 // unigene_3475 // unigene_15389 // unigene_11242 // unigene_6591 // unigene_3107 // unigene_3823 // unigene_3822 // unigene_7634 // unigene_5273 // unigene_5274 // unigene_3825 // unigene_3824 // unigene_871 // unigene_1363 // unigene_6466 // unigene_6970 // unigene_1281 // unigene_591 // unigene_1369 // unigene_1285 /…
GO:0006937	Biological Process	regulation of muscle contraction	8	363	59	8581	0.0035	0.045	// unigene_11429 // unigene_11428 // unigene_2163 // unigene_2162 // unigene_9452 // unigene_12936 // unigene_12935 // unigene_14183	// unigene_4596 // unigene_4597 // unigene_4595 // unigene_3577 // unigene_3576 // unigene_919 // unigene_172 // unigene_6013 // unigene_9430 // unigene_15247 // unigene_3026 // unigene_584 // unigene_14 // unigene_1300 // unigene_1301 // unigene_17 // unigene_589 // unigene_14183 // unigene_5589 // unigene_891 // unigene_4692 // unigene_2284 // unigene_8030 // unigene_12383 // unigene_7141 // un…
GO:0045777	Biological Process	positive regulation of blood pressure	5	363	26	8581	0.0044	0.052	// unigene_2163 // unigene_9452 // unigene_2162 // unigene_11429 // unigene_11428	// unigene_665 // unigene_3329 // unigene_7859 // unigene_5370 // unigene_584 // unigene_7892 // unigene_4310 // unigene_4311 // unigene_550 // unigene_2998 // unigene_1569 // unigene_6825 // unigene_13799 // unigene_11429 // unigene_11428 // unigene_3330 // unigene_2163 // unigene_2162 // unigene_869 // unigene_868 // unigene_8610 // unigene_7174 // unigene_9452 // unigene_11624 // unigene_13206…
GO:0006412	Biological Process	translation	29	363	399	8581	0.0047	0.054	// unigene_403 // unigene_648 // unigene_1884 // unigene_6983 // unigene_1442 // unigene_6706 // unigene_6702 // unigene_6466 // unigene_12809 // unigene_6814 // unigene_1281 // unigene_7146 // unigene_1704 // unigene_10867 // unigene_11564 // unigene_12810 // unigene_10749 // unigene_10748 // unigene_9392 // unigene_1236 // unigene_6588 // unigene_6734 // unigene_6527 // unigene_196 // unigene_7…	// unigene_12626 // unigene_5976 // unigene_15389 // unigene_483 // unigene_486 // unigene_4000 // unigene_6514 // unigene_8401 // unigene_11888 // unigene_761 // unigene_6771 // unigene_6775 // unigene_11499 // unigene_7095 // unigene_1775 // unigene_237 // unigene_14697 // unigene_6035 // unigene_11301 // unigene_11302 // unigene_309 // unigene_4358 // unigene_305 // unigene_90 // unigene_1704 …
GO:0022613	Biological Process	ribonucleoprotein complex biogenesis	21	363	263	8581	0.0051	0.057	// unigene_403 // unigene_6527 // unigene_6466 // unigene_6706 // unigene_196 // unigene_1281 // unigene_6702 // unigene_6734 // unigene_7052 // unigene_648 // unigene_6814 // unigene_87 // unigene_7114 // unigene_1236 // unigene_370 // unigene_7146 // unigene_1704 // unigene_3822 // unigene_6588 // unigene_6983 // unigene_3824	// unigene_403 // unigene_13699 // unigene_607 // unigene_870 // unigene_7936 // unigene_3475 // unigene_15389 // unigene_11242 // unigene_6591 // unigene_3107 // unigene_3823 // unigene_3822 // unigene_7634 // unigene_5273 // unigene_5274 // unigene_3825 // unigene_3824 // unigene_871 // unigene_1363 // unigene_6466 // unigene_6970 // unigene_1281 // unigene_591 // unigene_1369 // unigene_1285 /…
GO:0090257	Biological Process	regulation of muscle system process	8	363	64	8581	0.0058	0.062	// unigene_11429 // unigene_11428 // unigene_2163 // unigene_2162 // unigene_9452 // unigene_12936 // unigene_12935 // unigene_14183	// unigene_4596 // unigene_4597 // unigene_4595 // unigene_3577 // unigene_3576 // unigene_919 // unigene_172 // unigene_6013 // unigene_9430 // unigene_15247 // unigene_3026 // unigene_584 // unigene_14 // unigene_1300 // unigene_1301 // unigene_17 // unigene_589 // unigene_14183 // unigene_5589 // unigene_891 // unigene_4692 // unigene_2284 // unigene_8030 // unigene_12383 // unigene_4310 // un…
GO:0034641	Biological Process	cellular nitrogen compound metabolic process	37	363	551	8581	0.006	0.062	// unigene_14250 // unigene_9129 // unigene_12963 // unigene_3774 // unigene_1884 // unigene_12809 // unigene_6310 // unigene_13355 // unigene_2911 // unigene_2281 // unigene_14408 // unigene_10899 // unigene_8170 // unigene_10966 // unigene_12810 // unigene_11564 // unigene_11429 // unigene_11428 // unigene_6164 // unigene_2163 // unigene_2162 // unigene_10463 // unigene_5362 // unigene_5361 // …	// unigene_10731 // unigene_485 // unigene_4004 // unigene_4003 // unigene_8264 // unigene_2281 // unigene_6307 // unigene_11637 // unigene_6306 // unigene_11463 // unigene_1800 // unigene_6103 // unigene_12361 // unigene_10420 // unigene_4522 // unigene_5032 // unigene_3894 // unigene_5031 // unigene_4684 // unigene_4685 // unigene_3340 // unigene_8708 // unigene_11124 // unigene_11125 // unigen…
GO:0006118	Biological Process	electron transport	23	363	302	8581	0.0062	0.063	// unigene_4143 // unigene_4146 // unigene_3108 // unigene_10060 // unigene_11801 // unigene_11800 // unigene_3446 // unigene_301 // unigene_2441 // unigene_3443 // unigene_3445 // unigene_3444 // unigene_3447 // unigene_2276 // unigene_2057 // unigene_1161 // unigene_12293 // unigene_4463 // unigene_3081 // unigene_8747 // unigene_11721 // unigene_3207 // unigene_11878	// unigene_11645 // unigene_2248 // unigene_10308 // unigene_3810 // unigene_1161 // unigene_1851 // unigene_14474 // unigene_12988 // unigene_11551 // unigene_5972 // unigene_14473 // unigene_7007 // unigene_7834 // unigene_1927 // unigene_3772 // unigene_3106 // unigene_5523 // unigene_3108 // unigene_4435 // unigene_2956 // unigene_11807 // unigene_12022 // unigene_5491 // unigene_14484 // uni…
GO:0006936	Biological Process	muscle contraction	9	363	80	8581	0.0071	0.069	// unigene_11429 // unigene_11428 // unigene_2163 // unigene_2162 // unigene_177 // unigene_9452 // unigene_12936 // unigene_12935 // unigene_14183	// unigene_4596 // unigene_4597 // unigene_4595 // unigene_3577 // unigene_3576 // unigene_919 // unigene_172 // unigene_177 // unigene_6013 // unigene_9430 // unigene_7141 // unigene_3026 // unigene_584 // unigene_1301 // unigene_1300 // unigene_14 // unigene_17 // unigene_589 // unigene_9001 // unigene_14183 // unigene_13491 // unigene_13318 // unigene_10005 // unigene_5589 // unigene_891 // un…
GO:0006553	Biological Process	lysine metabolic process	5	363	30	8581	0.0082	0.076	// unigene_14250 // unigene_6308 // unigene_6305 // unigene_6310 // unigene_8348	// unigene_14251 // unigene_14250 // unigene_14253 // unigene_14252 // unigene_14254 // unigene_3450 // unigene_3305 // unigene_10757 // unigene_5156 // unigene_1240 // unigene_6310 // unigene_13336 // unigene_13335 // unigene_3604 // unigene_9659 // unigene_14444 // unigene_14445 // unigene_14446 // unigene_14249 // unigene_6309 // unigene_6308 // unigene_10402 // unigene_6305 // unigene_6307 //…
GO:0006520	Biological Process	cellular amino acid metabolic process	27	363	380	8581	0.0081	0.076	// unigene_14250 // unigene_12963 // unigene_3774 // unigene_12809 // unigene_6310 // unigene_13355 // unigene_2911 // unigene_2281 // unigene_14408 // unigene_10899 // unigene_8170 // unigene_10966 // unigene_11564 // unigene_6164 // unigene_6308 // unigene_5362 // unigene_5361 // unigene_9392 // unigene_6305 // unigene_3970 // unigene_3072 // unigene_3870 // unigene_12810 // unigene_13081 // un…	// unigene_10731 // unigene_4003 // unigene_13816 // unigene_8264 // unigene_2281 // unigene_6307 // unigene_6306 // unigene_11463 // unigene_6103 // unigene_12361 // unigene_10420 // unigene_4522 // unigene_5032 // unigene_3894 // unigene_5031 // unigene_3340 // unigene_8708 // unigene_11124 // unigene_11125 // unigene_11948 // unigene_13348 // unigene_11123 // unigene_5423 // unigene_14346 // u…
GO:0006939	Biological Process	smooth muscle contraction	6	363	44	8581	0.011	0.095	// unigene_11429 // unigene_11428 // unigene_2163 // unigene_2162 // unigene_9452 // unigene_14183	// unigene_919 // unigene_9430 // unigene_6013 // unigene_15247 // unigene_584 // unigene_14 // unigene_1300 // unigene_1301 // unigene_17 // unigene_589 // unigene_9001 // unigene_14183 // unigene_13491 // unigene_13318 // unigene_5589 // unigene_4692 // unigene_7892 // unigene_8030 // unigene_9993 // unigene_2443 // unigene_13282 // unigene_6806 // unigene_9260 // unigene_11429 // unigene_11428…
GO:0008652	Biological Process	cellular amino acid biosynthetic process	10	363	102	8581	0.012	0.11	// unigene_3870 // unigene_6164 // unigene_8348 // unigene_12810 // unigene_5362 // unigene_10899 // unigene_5361 // unigene_12809 // unigene_10966 // unigene_3072	// unigene_6163 // unigene_10731 // unigene_14663 // unigene_9060 // unigene_2956 // unigene_4534 // unigene_4003 // unigene_13385 // unigene_7061 // unigene_2563 // unigene_4157 // unigene_10899 // unigene_3894 // unigene_3340 // unigene_8708 // unigene_2692 // unigene_6121 // unigene_3450 // unigene_10151 // unigene_14108 // unigene_2732 // unigene_10371 // unigene_5555 // unigene_5156 // unige…
GO:0003012	Biological Process	muscle system process	9	363	89	8581	0.014	0.11	// unigene_11429 // unigene_11428 // unigene_2163 // unigene_2162 // unigene_177 // unigene_9452 // unigene_12936 // unigene_12935 // unigene_14183	// unigene_3668 // unigene_3577 // unigene_3576 // unigene_3578 // unigene_3820 // unigene_2284 // unigene_2443 // unigene_9260 // unigene_1433 // unigene_2624 // unigene_3819 // unigene_6806 // unigene_13347 // unigene_4886 // unigene_8700 // unigene_4596 // unigene_4597 // unigene_4595 // unigene_1300 // unigene_1301 // unigene_17 // unigene_14183 // unigene_5589 // unigene_891 // unigene_4692 …
GO:0048610	Biological Process	reproductive cellular process	5	363	34	8581	0.014	0.11	// unigene_2495 // unigene_10749 // unigene_10748 // unigene_7111 // unigene_448	// unigene_9310 // unigene_3682 // unigene_1928 // unigene_2495 // unigene_998 // unigene_3102 // unigene_381 // unigene_7773 // unigene_5984 // unigene_9772 // unigene_5982 // unigene_5983 // unigene_8626 // unigene_85 // unigene_13030 // unigene_13031 // unigene_13032 // unigene_10607 // unigene_11081 // unigene_6917 // unigene_10181 // unigene_10180 // unigene_10749 // unigene_10748 // unigene…
GO:0006940	Biological Process	regulation of smooth muscle contraction	5	363	34	8581	0.014	0.11	// unigene_2163 // unigene_9452 // unigene_2162 // unigene_11429 // unigene_11428	// unigene_919 // unigene_9430 // unigene_6013 // unigene_15247 // unigene_584 // unigene_14 // unigene_1300 // unigene_1301 // unigene_17 // unigene_589 // unigene_5589 // unigene_4692 // unigene_8030 // unigene_2443 // unigene_13282 // unigene_6806 // unigene_9260 // unigene_11429 // unigene_11428 // unigene_160 // unigene_2163 // unigene_2162 // unigene_920 // unigene_10608 // unigene_13974 //…
GO:0010558	Biological Process	negative regulation of macromolecule biosynthetic process	12	363	138	8581	0.016	0.12	// unigene_6311 // unigene_1161 // unigene_3489 // unigene_3488 // unigene_10749 // unigene_10748 // unigene_3058 // unigene_1884 // unigene_10020 // unigene_10986 // unigene_10019 // unigene_10018	// unigene_10630 // unigene_9789 // unigene_12093 // unigene_11002 // unigene_14895 // unigene_7266 // unigene_1440 // unigene_2818 // unigene_4241 // unigene_13214 // unigene_13215 // unigene_2815 // unigene_2817 // unigene_2816 // unigene_1818 // unigene_11938 // unigene_11634 // unigene_1565 // unigene_1566 // unigene_1372 // unigene_4875 // unigene_11881 // unigene_1817 // unigene_12999 // un…
GO:0043436	Biological Process	oxoacid metabolic process	34	363	544	8581	0.02	0.15	// unigene_14250 // unigene_9129 // unigene_12963 // unigene_3774 // unigene_1884 // unigene_12809 // unigene_6310 // unigene_8199 // unigene_13355 // unigene_2911 // unigene_2281 // unigene_14408 // unigene_8641 // unigene_10899 // unigene_8170 // unigene_10966 // unigene_12810 // unigene_11564 // unigene_6164 // unigene_10463 // unigene_5362 // unigene_5361 // unigene_9392 // unigene_4051 // un…	// unigene_10731 // unigene_8626 // unigene_485 // unigene_4003 // unigene_8264 // unigene_2281 // unigene_6307 // unigene_6306 // unigene_11463 // unigene_6103 // unigene_12361 // unigene_11398 // unigene_3296 // unigene_6679 // unigene_10420 // unigene_4522 // unigene_5032 // unigene_3894 // unigene_5031 // unigene_11493 // unigene_13347 // unigene_3340 // unigene_8708 // unigene_11124 // unige…
GO:0007631	Biological Process	feeding behavior	5	363	37	8581	0.02	0.15	// unigene_2163 // unigene_9452 // unigene_2162 // unigene_11429 // unigene_11428	// unigene_910 // unigene_10886 // unigene_876 // unigene_3329 // unigene_5370 // unigene_15247 // unigene_584 // unigene_10887 // unigene_14 // unigene_8610 // unigene_11428 // unigene_7892 // unigene_9993 // unigene_10109 // unigene_11446 // unigene_6806 // unigene_13206 // unigene_6288 // unigene_7840 // unigene_11429 // unigene_8514 // unigene_3330 // unigene_2163 // unigene_2162 // unigene_9…
GO:0042180	Biological Process	cellular ketone metabolic process	35	363	562	8581	0.02	0.15	// unigene_14250 // unigene_9129 // unigene_12963 // unigene_3774 // unigene_1884 // unigene_12809 // unigene_6310 // unigene_8199 // unigene_13355 // unigene_2911 // unigene_2281 // unigene_4451 // unigene_14408 // unigene_8641 // unigene_10899 // unigene_8170 // unigene_10966 // unigene_12810 // unigene_11564 // unigene_6164 // unigene_10463 // unigene_5362 // unigene_5361 // unigene_9392 // un…	// unigene_10731 // unigene_8626 // unigene_485 // unigene_4003 // unigene_8264 // unigene_2281 // unigene_6307 // unigene_6306 // unigene_11463 // unigene_6103 // unigene_12361 // unigene_11398 // unigene_3296 // unigene_6679 // unigene_10420 // unigene_4522 // unigene_5032 // unigene_3894 // unigene_5031 // unigene_11493 // unigene_13347 // unigene_3340 // unigene_8708 // unigene_11124 // unige…
GO:0019752	Biological Process	carboxylic acid metabolic process	34	363	544	8581	0.02	0.15	// unigene_14250 // unigene_9129 // unigene_12963 // unigene_3774 // unigene_1884 // unigene_12809 // unigene_6310 // unigene_8199 // unigene_13355 // unigene_2911 // unigene_2281 // unigene_14408 // unigene_8641 // unigene_10899 // unigene_8170 // unigene_10966 // unigene_12810 // unigene_11564 // unigene_6164 // unigene_10463 // unigene_5362 // unigene_5361 // unigene_9392 // unigene_4051 // un…	// unigene_10731 // unigene_8626 // unigene_485 // unigene_4003 // unigene_8264 // unigene_2281 // unigene_6307 // unigene_6306 // unigene_11463 // unigene_6103 // unigene_12361 // unigene_11398 // unigene_3296 // unigene_6679 // unigene_10420 // unigene_4522 // unigene_5032 // unigene_3894 // unigene_5031 // unigene_11493 // unigene_13347 // unigene_3340 // unigene_8708 // unigene_11124 // unige…
GO:0007186	Biological Process	G-protein coupled receptor protein signaling pathway	14	363	178	8581	0.021	0.15	// unigene_11429 // unigene_1792 // unigene_13189 // unigene_2163 // unigene_2162 // unigene_9129 // unigene_9452 // unigene_3058 // unigene_11878 // unigene_11428 // unigene_4146 // unigene_4513 // unigene_14183 // unigene_10986	// unigene_3668 // unigene_11647 // unigene_11822 // unigene_10634 // unigene_876 // unigene_13146 // unigene_10391 // unigene_2959 // unigene_13847 // unigene_2593 // unigene_2594 // unigene_7501 // unigene_10393 // unigene_11446 // unigene_8319 // unigene_6785 // unigene_6861 // unigene_13928 // unigene_2443 // unigene_8875 // unigene_12533 // unigene_12732 // unigene_12443 // unigene_10141 // …
GO:0009890	Biological Process	negative regulation of biosynthetic process	12	363	145	8581	0.022	0.15	// unigene_6311 // unigene_1161 // unigene_3489 // unigene_3488 // unigene_10749 // unigene_10748 // unigene_3058 // unigene_1884 // unigene_10020 // unigene_10986 // unigene_10019 // unigene_10018	// unigene_10630 // unigene_9789 // unigene_12093 // unigene_11002 // unigene_14895 // unigene_7266 // unigene_1440 // unigene_2818 // unigene_4241 // unigene_13214 // unigene_13215 // unigene_2815 // unigene_2817 // unigene_2816 // unigene_1818 // unigene_11938 // unigene_11634 // unigene_1565 // unigene_1566 // unigene_1372 // unigene_4875 // unigene_11881 // unigene_1817 // unigene_12999 // un…
GO:0006082	Biological Process	organic acid metabolic process	34	363	552	8581	0.024	0.17	// unigene_14250 // unigene_9129 // unigene_12963 // unigene_3774 // unigene_1884 // unigene_12809 // unigene_6310 // unigene_8199 // unigene_13355 // unigene_2911 // unigene_2281 // unigene_14408 // unigene_8641 // unigene_10899 // unigene_8170 // unigene_10966 // unigene_12810 // unigene_11564 // unigene_6164 // unigene_10463 // unigene_5362 // unigene_5361 // unigene_9392 // unigene_4051 // un…	// unigene_10731 // unigene_8626 // unigene_485 // unigene_4003 // unigene_8264 // unigene_2281 // unigene_6307 // unigene_6306 // unigene_11463 // unigene_6103 // unigene_12361 // unigene_11398 // unigene_3296 // unigene_6679 // unigene_10420 // unigene_4522 // unigene_5032 // unigene_3894 // unigene_5031 // unigene_11493 // unigene_13347 // unigene_3340 // unigene_8708 // unigene_11124 // unige…
GO:0006357	Biological Process	regulation of transcription from RNA polymerase II promoter	12	363	149	8581	0.027	0.18	// unigene_2562 // unigene_3489 // unigene_3488 // unigene_10749 // unigene_10748 // unigene_3058 // unigene_1884 // unigene_10020 // unigene_10986 // unigene_9378 // unigene_10019 // unigene_10018	// unigene_10630 // unigene_9789 // unigene_13066 // unigene_1884 // unigene_2950 // unigene_1440 // unigene_5109 // unigene_4241 // unigene_2812 // unigene_11624 // unigene_11529 // unigene_8648 // unigene_12737 // unigene_2562 // unigene_12999 // unigene_3468 // unigene_4815 // unigene_12366 // unigene_9790 // unigene_3058 // unigene_7215 // unigene_8226 // unigene_13260 // unigene_3586 // unig…
GO:0000122	Biological Process	negative regulation of transcription from RNA polymerase II promoter	7	363	69	8581	0.027	0.18	// unigene_3489 // unigene_3488 // unigene_10749 // unigene_10748 // unigene_10020 // unigene_10019 // unigene_10018	// unigene_10719 // unigene_10630 // unigene_10592 // unigene_9789 // unigene_13000 // unigene_13282 // unigene_9809 // unigene_9844 // unigene_3488 // unigene_2036 // unigene_10895 // unigene_855 // unigene_856 // unigene_857 // unigene_7447 // unigene_7446 // unigene_5258 // unigene_5259 // unigene_1405 // unigene_4241 // unigene_6378 // unigene_9997 // unigene_10205 // unigene_11939 // unigene…
GO:0009064	Biological Process	glutamine family amino acid metabolic process	6	363	55	8581	0.029	0.19	// unigene_3870 // unigene_13081 // unigene_3970 // unigene_4143 // unigene_3774 // unigene_10966	// unigene_14510 // unigene_667 // unigene_14257 // unigene_10151 // unigene_172 // unigene_6112 // unigene_12413 // unigene_4143 // unigene_3774 // unigene_4750 // unigene_12712 // unigene_5156 // unigene_2956 // unigene_11044 // unigene_2238 // unigene_4173 // unigene_12545 // unigene_7997 // unigene_12544 // unigene_3948 // unigene_11093 // unigene_12040 // unigene_12041 // unigene_574 // unig…
GO:0016053	Biological Process	organic acid biosynthetic process	13	363	171	8581	0.033	0.2	// unigene_3870 // unigene_4463 // unigene_9129 // unigene_8348 // unigene_12810 // unigene_6164 // unigene_5362 // unigene_10899 // unigene_5361 // unigene_12809 // unigene_10966 // unigene_3072 // unigene_8199	// unigene_6118 // unigene_6119 // unigene_6163 // unigene_4800 // unigene_152 // unigene_10731 // unigene_14663 // unigene_9060 // unigene_2956 // unigene_4534 // unigene_4003 // unigene_363 // unigene_3305 // unigene_7061 // unigene_6868 // unigene_2563 // unigene_2692 // unigene_151 // unigene_4157 // unigene_6679 // unigene_15130 // unigene_10899 // unigene_5264 // unigene_11817 // unigene_38…
GO:0046394	Biological Process	carboxylic acid biosynthetic process	13	363	171	8581	0.033	0.2	// unigene_3870 // unigene_4463 // unigene_9129 // unigene_8348 // unigene_12810 // unigene_6164 // unigene_5362 // unigene_10899 // unigene_5361 // unigene_12809 // unigene_10966 // unigene_3072 // unigene_8199	// unigene_6118 // unigene_6119 // unigene_6163 // unigene_4800 // unigene_152 // unigene_10731 // unigene_14663 // unigene_9060 // unigene_2956 // unigene_4534 // unigene_4003 // unigene_363 // unigene_3305 // unigene_7061 // unigene_6868 // unigene_2563 // unigene_2692 // unigene_151 // unigene_4157 // unigene_6679 // unigene_15130 // unigene_10899 // unigene_5264 // unigene_11817 // unigene_38…
GO:0043279	Biological Process	response to alkaloid	6	363	58	8581	0.036	0.22	// unigene_11429 // unigene_11428 // unigene_2163 // unigene_2162 // unigene_9452 // unigene_1884	// unigene_910 // unigene_7854 // unigene_10592 // unigene_10205 // unigene_7691 // unigene_876 // unigene_7859 // unigene_5370 // unigene_584 // unigene_1884 // unigene_11429 // unigene_11067 // unigene_7635 // unigene_8466 // unigene_3820 // unigene_4692 // unigene_7737 // unigene_10634 // unigene_9993 // unigene_10109 // unigene_4132 // unigene_12514 // unigene_1569 // unigene_6825 // unigene_…
GO:0019935	Biological Process	cyclic-nucleotide-mediated signaling	7	363	76	8581	0.043	0.26	// unigene_11429 // unigene_11428 // unigene_2163 // unigene_2162 // unigene_3058 // unigene_14183 // unigene_10986	// unigene_910 // unigene_11647 // unigene_11822 // unigene_8080 // unigene_10886 // unigene_3668 // unigene_10325 // unigene_10326 // unigene_10321 // unigene_2959 // unigene_15247 // unigene_584 // unigene_10887 // unigene_14 // unigene_13206 // unigene_9984 // unigene_14183 // unigene_10986 // unigene_10808 // unigene_1785 // unigene_8545 // unigene_8544 // unigene_2082 // unigene_3490 // unig…
GO:0006575	Biological Process	cellular amino acid derivative metabolic process	12	363	161	8581	0.044	0.26	// unigene_11429 // unigene_11428 // unigene_13081 // unigene_2163 // unigene_2162 // unigene_9129 // unigene_3628 // unigene_3774 // unigene_12810 // unigene_11989 // unigene_12809 // unigene_3970	// unigene_3668 // unigene_10634 // unigene_11007 // unigene_11006 // unigene_151 // unigene_152 // unigene_15003 // unigene_3774 // unigene_1204 // unigene_4162 // unigene_12932 // unigene_5849 // unigene_4534 // unigene_11482 // unigene_3095 // unigene_1569 // unigene_11604 // unigene_574 // unigene_1814 // unigene_14500 // unigene_4156 // unigene_7859 // unigene_6013 // unigene_4674 // unigene…
GO:0009309	Biological Process	amine biosynthetic process	10	363	128	8581	0.048	0.27	// unigene_3870 // unigene_6164 // unigene_8348 // unigene_12810 // unigene_5362 // unigene_10899 // unigene_5361 // unigene_12809 // unigene_10966 // unigene_3072	// unigene_3668 // unigene_10634 // unigene_6163 // unigene_10731 // unigene_14663 // unigene_9060 // unigene_2956 // unigene_5849 // unigene_4534 // unigene_4003 // unigene_13385 // unigene_7061 // unigene_1569 // unigene_1813 // unigene_1814 // unigene_2563 // unigene_4157 // unigene_10899 // unigene_3894 // unigene_3340 // unigene_8708 // unigene_2692 // unigene_1570 // unigene_6121 // unigene…
GO:0019953	Biological Process	sexual reproduction	7	363	78	8581	0.048	0.27	// unigene_2495 // unigene_10749 // unigene_10748 // unigene_14183 // unigene_448 // unigene_7111 // unigene_2562	// unigene_1098 // unigene_1099 // unigene_2812 // unigene_10592 // unigene_3682 // unigene_15220 // unigene_11938 // unigene_1096 // unigene_1097 // unigene_2495 // unigene_5370 // unigene_3102 // unigene_6013 // unigene_13974 // unigene_13206 // unigene_6917 // unigene_14183 // unigene_381 // unigene_7773 // unigene_5984 // unigene_4241 // unigene_5982 // unigene_5983 // unigene_4121 // unigene…
GO:0009058	Biological Process	biosynthetic process	91	363	1764	8581	0.05	0.28	// unigene_403 // unigene_3471 // unigene_648 // unigene_1884 // unigene_1442 // unigene_6706 // unigene_6702 // unigene_6466 // unigene_5486 // unigene_1281 // unigene_5488 // unigene_4008 // unigene_13355 // unigene_8641 // unigene_2562 // unigene_13857 // unigene_3058 // unigene_9392 // unigene_10899 // unigene_6588 // unigene_7052 // unigene_87 // unigene_7114 // unigene_8348 // unigene_14183…	// unigene_12626 // unigene_12196 // unigene_12197 // unigene_2314 // unigene_12198 // unigene_3946 // unigene_8401 // unigene_12533 // unigene_12536 // unigene_12535 // unigene_3468 // unigene_13661 // unigene_13662 // unigene_13260 // unigene_13263 // unigene_1775 // unigene_1776 // unigene_3261 // unigene_3260 // unigene_3263 // unigene_3262 // unigene_13000 // unigene_3684 // unigene_3683 // …
GO:0006730	Biological Process	one-carbon metabolic process	8	363	96	8581	0.053	0.28	// unigene_1003 // unigene_14805 // unigene_1791 // unigene_14250 // unigene_4451 // unigene_6308 // unigene_6305 // unigene_6310	// unigene_1924 // unigene_1925 // unigene_11581 // unigene_1922 // unigene_1923 // unigene_11005 // unigene_11004 // unigene_5726 // unigene_10430 // unigene_8566 // unigene_9301 // unigene_9267 // unigene_9266 // unigene_9265 // unigene_762 // unigene_1561 // unigene_1003 // unigene_2184 // unigene_10707 // unigene_3699 // unigene_13804 // unigene_15165 // unigene_13851 // unigene_6477 // unige…
GO:0006576	Biological Process	cellular biogenic amine metabolic process	8	363	96	8581	0.053	0.28	// unigene_11429 // unigene_11428 // unigene_2163 // unigene_2162 // unigene_9129 // unigene_12810 // unigene_12809 // unigene_3970	// unigene_3668 // unigene_10634 // unigene_151 // unigene_152 // unigene_5849 // unigene_4534 // unigene_1569 // unigene_574 // unigene_1814 // unigene_4156 // unigene_4674 // unigene_2101 // unigene_3894 // unigene_562 // unigene_1570 // unigene_5423 // unigene_2732 // unigene_10371 // unigene_5156 // unigene_5749 // unigene_305 // unigene_9129 // unigene_7047 // unigene_14663 // unigene_12514 …
GO:0006790	Biological Process	sulfur metabolic process	7	363	80	8581	0.054	0.29	// unigene_13081 // unigene_11989 // unigene_14408 // unigene_3774 // unigene_5362 // unigene_5361 // unigene_3628	// unigene_13121 // unigene_6013 // unigene_5540 // unigene_15220 // unigene_11007 // unigene_11006 // unigene_10714 // unigene_14108 // unigene_3735 // unigene_15130 // unigene_3038 // unigene_4396 // unigene_3774 // unigene_13284 // unigene_11204 // unigene_4162 // unigene_11604 // unigene_3628 // unigene_485 // unigene_3332 // unigene_12147 // unigene_1806 // unigene_8463 // unigene_9104 // un…
GO:0048545	Biological Process	response to steroid hormone stimulus	12	363	168	8581	0.057	0.3	// unigene_11429 // unigene_11428 // unigene_2163 // unigene_2162 // unigene_9129 // unigene_9452 // unigene_1884 // unigene_12936 // unigene_12935 // unigene_9378 // unigene_14183 // unigene_2562	// unigene_3668 // unigene_5408 // unigene_1928 // unigene_11002 // unigene_14661 // unigene_2205 // unigene_1884 // unigene_1440 // unigene_1446 // unigene_2818 // unigene_2815 // unigene_6511 // unigene_2817 // unigene_2816 // unigene_2562 // unigene_3694 // unigene_13077 // unigene_3693 // unigene_8226 // unigene_4157 // unigene_13586 // unigene_3501 // unigene_7788 // unigene_5737 // unigene_…
GO:0051171	Biological Process	regulation of nitrogen compound metabolic process	37	363	657	8581	0.059	0.3	// unigene_4907 // unigene_4906 // unigene_4008 // unigene_6175 // unigene_3058 // unigene_11428 // unigene_1884 // unigene_5854 // unigene_11429 // unigene_14183 // unigene_10986 // unigene_3599 // unigene_11582 // unigene_11583 // unigene_5238 // unigene_4557 // unigene_12777 // unigene_12779 // unigene_10020 // unigene_2562 // unigene_11397 // unigene_11396 // unigene_2163 // unigene_2162 // u…	// unigene_12196 // unigene_12197 // unigene_3668 // unigene_12587 // unigene_12586 // unigene_12198 // unigene_5972 // unigene_15261 // unigene_5728 // unigene_95 // unigene_4008 // unigene_11634 // unigene_6292 // unigene_11731 // unigene_12533 // unigene_11211 // unigene_11881 // unigene_3468 // unigene_11397 // unigene_11396 // unigene_11548 // unigene_11014 // unigene_12366 // unigene_15041 …
GO:0006366	Biological Process	transcription from RNA polymerase II promoter	12	363	171	8581	0.063	0.31	// unigene_2562 // unigene_3489 // unigene_3488 // unigene_10749 // unigene_10748 // unigene_3058 // unigene_1884 // unigene_10020 // unigene_10986 // unigene_9378 // unigene_10019 // unigene_10018	// unigene_10630 // unigene_9789 // unigene_13066 // unigene_1884 // unigene_2950 // unigene_1440 // unigene_5109 // unigene_4241 // unigene_750 // unigene_11624 // unigene_11529 // unigene_8875 // unigene_8648 // unigene_12737 // unigene_2562 // unigene_3695 // unigene_3468 // unigene_4815 // unigene_12366 // unigene_9790 // unigene_3058 // unigene_7215 // unigene_8226 // unigene_4524 // unigene…
GO:0008152	Biological Process	metabolic process	224	363	4644	8581	0.063	0.31	// unigene_403 // unigene_10637 // unigene_712 // unigene_648 // unigene_9129 // unigene_3157 // unigene_2611 // unigene_5372 // unigene_5319 // unigene_1884 // unigene_3108 // unigene_3822 // unigene_6706 // unigene_3824 // unigene_6466 // unigene_5486 // unigene_11801 // unigene_11800 // unigene_1281 // unigene_5488 // unigene_4008 // unigene_2281 // unigene_14408 // unigene_8641 // unigene_108…	// unigene_12626 // unigene_12195 // unigene_12196 // unigene_12197 // unigene_2314 // unigene_12193 // unigene_12198 // unigene_2162 // unigene_3157 // unigene_6303 // unigene_2476 // unigene_8796 // unigene_8797 // unigene_8798 // unigene_8799 // unigene_8404 // unigene_12538 // unigene_3946 // unigene_8401 // unigene_8403 // unigene_12533 // unigene_12536 // unigene_14345 // unigene_12535 // u…
GO:0043627	Biological Process	response to estrogen stimulus	8	363	100	8581	0.064	0.31	// unigene_11429 // unigene_11428 // unigene_2163 // unigene_2162 // unigene_9129 // unigene_9452 // unigene_1884 // unigene_14183	// unigene_5408 // unigene_1928 // unigene_11002 // unigene_14661 // unigene_1884 // unigene_1446 // unigene_6511 // unigene_3694 // unigene_13077 // unigene_3693 // unigene_14778 // unigene_13586 // unigene_7788 // unigene_8226 // unigene_9491 // unigene_13260 // unigene_3586 // unigene_14776 // unigene_14777 // unigene_4885 // unigene_4887 // unigene_13340 // unigene_9099 // unigene_9667 // uni…
GO:0031327	Biological Process	negative regulation of cellular biosynthetic process	10	363	136	8581	0.066	0.32	// unigene_1161 // unigene_3489 // unigene_3488 // unigene_10749 // unigene_10748 // unigene_1884 // unigene_10020 // unigene_6311 // unigene_10019 // unigene_10018	// unigene_10630 // unigene_9789 // unigene_12093 // unigene_11002 // unigene_14895 // unigene_7266 // unigene_1440 // unigene_4241 // unigene_13214 // unigene_13215 // unigene_11624 // unigene_1818 // unigene_11938 // unigene_11634 // unigene_1565 // unigene_1566 // unigene_4875 // unigene_11881 // unigene_1817 // unigene_12999 // unigene_2184 // unigene_4815 // unigene_15041 // unigene_9790 // …
GO:0044281	Biological Process	small molecule metabolic process	56	363	1061	8581	0.07	0.33	// unigene_14250 // unigene_3471 // unigene_177 // unigene_9129 // unigene_12963 // unigene_3774 // unigene_1884 // unigene_12809 // unigene_3628 // unigene_6310 // unigene_8199 // unigene_13355 // unigene_2911 // unigene_10899 // unigene_2281 // unigene_4451 // unigene_14408 // unigene_8641 // unigene_14183 // unigene_2441 // unigene_8170 // unigene_10966 // unigene_12810 // unigene_11564 // uni…	// unigene_11647 // unigene_8498 // unigene_8494 // unigene_5973 // unigene_12582 // unigene_2162 // unigene_7691 // unigene_10731 // unigene_8626 // unigene_5726 // unigene_485 // unigene_14593 // unigene_4003 // unigene_6305 // unigene_2281 // unigene_3285 // unigene_11210 // unigene_768 // unigene_11637 // unigene_12294 // unigene_12533 // unigene_11211 // unigene_10233 // unigene_11463 // uni…
GO:0044249	Biological Process	cellular biosynthetic process	85	363	1677	8581	0.073	0.34	// unigene_403 // unigene_11564 // unigene_4907 // unigene_4906 // unigene_12779 // unigene_10262 // unigene_5238 // unigene_7052 // unigene_1884 // unigene_648 // unigene_9129 // unigene_3058 // unigene_14604 // unigene_6175 // unigene_6983 // unigene_1442 // unigene_12809 // unigene_3628 // unigene_14183 // unigene_10986 // unigene_6466 // unigene_6706 // unigene_2911 // unigene_10899 // unigen…	// unigene_12626 // unigene_12196 // unigene_12197 // unigene_2314 // unigene_12198 // unigene_3946 // unigene_8401 // unigene_12533 // unigene_12536 // unigene_12535 // unigene_3468 // unigene_13661 // unigene_13662 // unigene_13260 // unigene_13263 // unigene_1775 // unigene_1776 // unigene_3261 // unigene_3260 // unigene_3263 // unigene_3262 // unigene_13000 // unigene_3684 // unigene_3683 // …
GO:0032355	Biological Process	response to estradiol stimulus	7	363	87	8581	0.078	0.36	// unigene_11429 // unigene_11428 // unigene_2163 // unigene_2162 // unigene_9452 // unigene_1884 // unigene_14183	// unigene_5408 // unigene_1928 // unigene_11002 // unigene_1884 // unigene_3694 // unigene_13077 // unigene_3693 // unigene_14778 // unigene_10895 // unigene_7788 // unigene_8226 // unigene_9491 // unigene_13260 // unigene_3586 // unigene_14776 // unigene_14777 // unigene_4885 // unigene_4887 // unigene_11081 // unigene_9099 // unigene_12378 // unigene_12379 // unigene_5506 // unigene_7523 // un…
GO:0009063	Biological Process	cellular amino acid catabolic process	6	363	73	8581	0.09	0.41	// unigene_14250 // unigene_13355 // unigene_6308 // unigene_4143 // unigene_6305 // unigene_6310	// unigene_14251 // unigene_14250 // unigene_14253 // unigene_14252 // unigene_14123 // unigene_14254 // unigene_8584 // unigene_172 // unigene_10320 // unigene_3532 // unigene_11463 // unigene_4143 // unigene_14120 // unigene_3106 // unigene_10862 // unigene_5156 // unigene_1240 // unigene_6310 // unigene_2238 // unigene_13336 // unigene_13335 // unigene_3604 // unigene_14485 // unigene_7616 // …
GO:0006935	Biological Process	chemotaxis	5	363	57	8581	0.094	0.42	// unigene_8295 // unigene_3058 // unigene_6311 // unigene_9129 // unigene_10986	// unigene_11647 // unigene_15201 // unigene_11265 // unigene_1928 // unigene_11002 // unigene_998 // unigene_4756 // unigene_14 // unigene_9001 // unigene_11061 // unigene_10986 // unigene_13318 // unigene_7899 // unigene_1177 // unigene_11058 // unigene_14762 // unigene_9129 // unigene_13317 // unigene_8295 // unigene_2832 // unigene_8667 // unigene_12514 // unigene_8755 // unigene_2852 // unig…
GO:0009310	Biological Process	amine catabolic process	6	363	74	8581	0.095	0.42	// unigene_14250 // unigene_13355 // unigene_6308 // unigene_4143 // unigene_6305 // unigene_6310	// unigene_14251 // unigene_14250 // unigene_14253 // unigene_14252 // unigene_14123 // unigene_14254 // unigene_8584 // unigene_172 // unigene_10320 // unigene_3532 // unigene_11463 // unigene_4143 // unigene_14120 // unigene_3106 // unigene_10862 // unigene_5156 // unigene_1240 // unigene_6310 // unigene_2238 // unigene_13336 // unigene_13335 // unigene_3604 // unigene_14485 // unigene_7616 // …
GO:0007610	Biological Process	behavior	12	363	185	8581	0.099	0.43	// unigene_11429 // unigene_11428 // unigene_2562 // unigene_2163 // unigene_2162 // unigene_9129 // unigene_8295 // unigene_9452 // unigene_3058 // unigene_1884 // unigene_10986 // unigene_6311	// unigene_1098 // unigene_1099 // unigene_11647 // unigene_13029 // unigene_10634 // unigene_11555 // unigene_11554 // unigene_1928 // unigene_11002 // unigene_1096 // unigene_1097 // unigene_5370 // unigene_6119 // unigene_13339 // unigene_14895 // unigene_1884 // unigene_11081 // unigene_4004 // unigene_14762 // unigene_14817 // unigene_6511 // unigene_4186 // unigene_1569 // unigene_8875 // u…
GO:0044283	Biological Process	small molecule biosynthetic process	19	363	325	8581	0.11	0.44	// unigene_3870 // unigene_8348 // unigene_12810 // unigene_4463 // unigene_1884 // unigene_9129 // unigene_11989 // unigene_10463 // unigene_6164 // unigene_8641 // unigene_5362 // unigene_10966 // unigene_5361 // unigene_4051 // unigene_12809 // unigene_10899 // unigene_3628 // unigene_3072 // unigene_8199	// unigene_6118 // unigene_6119 // unigene_3668 // unigene_12789 // unigene_10634 // unigene_11007 // unigene_11006 // unigene_6112 // unigene_4800 // unigene_1845 // unigene_10463 // unigene_152 // unigene_3100 // unigene_7263 // unigene_10731 // unigene_1204 // unigene_1884 // unigene_11369 // unigene_5316 // unigene_14663 // unigene_9060 // unigene_2956 // unigene_7631 // unigene_13436 // unig…
GO:0042330	Biological Process	taxis	5	363	59	8581	0.11	0.44	// unigene_8295 // unigene_3058 // unigene_6311 // unigene_9129 // unigene_10986	// unigene_11647 // unigene_15201 // unigene_11265 // unigene_1928 // unigene_11002 // unigene_998 // unigene_4756 // unigene_14 // unigene_9001 // unigene_11061 // unigene_10986 // unigene_13318 // unigene_7899 // unigene_1177 // unigene_11058 // unigene_14762 // unigene_9129 // unigene_13317 // unigene_8295 // unigene_2832 // unigene_8667 // unigene_2998 // unigene_8755 // unigene_2852 // unige…
GO:0044057	Biological Process	regulation of system process	11	363	168	8581	0.11	0.44	// unigene_11429 // unigene_11428 // unigene_2163 // unigene_2162 // unigene_9129 // unigene_9452 // unigene_1884 // unigene_12936 // unigene_12935 // unigene_14183 // unigene_6311	// unigene_3668 // unigene_11647 // unigene_3577 // unigene_3576 // unigene_11555 // unigene_3578 // unigene_151 // unigene_11002 // unigene_152 // unigene_5370 // unigene_1884 // unigene_1889 // unigene_7895 // unigene_1446 // unigene_2284 // unigene_14763 // unigene_10634 // unigene_11632 // unigene_11633 // unigene_2443 // unigene_11554 // unigene_8875 // unigene_14403 // unigene_9260 // unige…
GO:0008217	Biological Process	regulation of blood pressure	5	363	59	8581	0.11	0.44	// unigene_2163 // unigene_9452 // unigene_2162 // unigene_11429 // unigene_11428	// unigene_3668 // unigene_11822 // unigene_665 // unigene_3329 // unigene_6013 // unigene_6494 // unigene_5370 // unigene_15247 // unigene_3026 // unigene_584 // unigene_14 // unigene_13206 // unigene_1446 // unigene_13491 // unigene_5589 // unigene_1781 // unigene_13799 // unigene_7892 // unigene_1870 // unigene_3330 // unigene_4310 // unigene_4311 // unigene_550 // unigene_2998 // unigene_1569…
GO:0046486	Biological Process	glycerolipid metabolic process	8	363	113	8581	0.11	0.44	// unigene_2911 // unigene_11359 // unigene_2441 // unigene_9129 // unigene_14604 // unigene_4146 // unigene_8170 // unigene_11878	// unigene_151 // unigene_11002 // unigene_152 // unigene_5084 // unigene_5083 // unigene_11329 // unigene_5723 // unigene_5645 // unigene_5646 // unigene_476 // unigene_2441 // unigene_6868 // unigene_13114 // unigene_13113 // unigene_8712 // unigene_14407 // unigene_14557 // unigene_9817 // unigene_6102 // unigene_3467 // unigene_3466 // unigene_10252 // unigene_4156 // unigene_3292 // unigene_…
GO:0010608	Biological Process	posttranscriptional regulation of gene expression	6	363	77	8581	0.11	0.44	// unigene_6698 // unigene_9129 // unigene_10749 // unigene_10748 // unigene_1884 // unigene_1442	// unigene_3706 // unigene_7778 // unigene_5954 // unigene_12099 // unigene_13282 // unigene_1884 // unigene_10294 // unigene_2205 // unigene_6035 // unigene_2184 // unigene_854 // unigene_6333 // unigene_11302 // unigene_13499 // unigene_10516 // unigene_1442 // unigene_5545 // unigene_9385 // unigene_4208 // unigene_12630 // unigene_744 // unigene_13077 // unigene_5985 // unigene_4000 // unigen…
GO:0006417	Biological Process	regulation of translation	5	363	60	8581	0.11	0.45	// unigene_1884 // unigene_1442 // unigene_10749 // unigene_10748 // unigene_6698	// unigene_744 // unigene_5664 // unigene_12099 // unigene_1884 // unigene_12940 // unigene_2205 // unigene_6035 // unigene_2184 // unigene_854 // unigene_11302 // unigene_13499 // unigene_10516 // unigene_1442 // unigene_5545 // unigene_9385 // unigene_4208 // unigene_5985 // unigene_4000 // unigene_4294 // unigene_9326 // unigene_4359 // unigene_7778 // unigene_10294 // unigene_95 // unigene_75…
GO:0006163	Biological Process	purine nucleotide metabolic process	8	363	114	8581	0.11	0.45	// unigene_177 // unigene_8122 // unigene_5090 // unigene_12936 // unigene_12935 // unigene_8729 // unigene_14183 // unigene_8043	// unigene_11647 // unigene_13068 // unigene_8494 // unigene_876 // unigene_1446 // unigene_7631 // unigene_10109 // unigene_2443 // unigene_12533 // unigene_15347 // unigene_12361 // unigene_5739 // unigene_10542 // unigene_4259 // unigene_3116 // unigene_3115 // unigene_2101 // unigene_256 // unigene_7706 // unigene_12055 // unigene_12054 // unigene_2864 // unigene_9256 // unigene_15203 // unig…
GO:0045944	Biological Process	positive regulation of transcription from RNA polymerase II promoter	7	363	96	8581	0.11	0.45	// unigene_3058 // unigene_10749 // unigene_10748 // unigene_1884 // unigene_2562 // unigene_9378 // unigene_10986	// unigene_9789 // unigene_13066 // unigene_1884 // unigene_1440 // unigene_4241 // unigene_2812 // unigene_8648 // unigene_1833 // unigene_2624 // unigene_12366 // unigene_9790 // unigene_10895 // unigene_7215 // unigene_13260 // unigene_3586 // unigene_9667 // unigene_4885 // unigene_4887 // unigene_11081 // unigene_10221 // unigene_4596 // unigene_4597 // unigene_4595 // unigene_5428 // unigen…
GO:0051384	Biological Process	response to glucocorticoid stimulus	6	363	79	8581	0.12	0.46	// unigene_9452 // unigene_1884 // unigene_12936 // unigene_12935 // unigene_9378 // unigene_14183	// unigene_13900 // unigene_13901 // unigene_5017 // unigene_4454 // unigene_1440 // unigene_8584 // unigene_172 // unigene_2722 // unigene_1884 // unigene_9692 // unigene_5086 // unigene_4455 // unigene_5506 // unigene_11367 // unigene_10886 // unigene_10887 // unigene_11368 // unigene_7446 // unigene_5508 // unigene_14183 // unigene_13754 // unigene_9486 // unigene_1405 // unigene_5589 // unige…
GO:0031960	Biological Process	response to corticosteroid stimulus	6	363	79	8581	0.12	0.46	// unigene_9452 // unigene_1884 // unigene_12936 // unigene_12935 // unigene_9378 // unigene_14183	// unigene_13900 // unigene_13901 // unigene_5017 // unigene_4454 // unigene_1440 // unigene_8584 // unigene_172 // unigene_2722 // unigene_1884 // unigene_9692 // unigene_5086 // unigene_4455 // unigene_5506 // unigene_11367 // unigene_10886 // unigene_10887 // unigene_11368 // unigene_7446 // unigene_5508 // unigene_14183 // unigene_13754 // unigene_9486 // unigene_1405 // unigene_5589 // unige…
GO:0031326	Biological Process	regulation of cellular biosynthetic process	36	363	686	8581	0.12	0.47	// unigene_4907 // unigene_4906 // unigene_4008 // unigene_6175 // unigene_9129 // unigene_3058 // unigene_1884 // unigene_5854 // unigene_1442 // unigene_14183 // unigene_10986 // unigene_3599 // unigene_11582 // unigene_11583 // unigene_5238 // unigene_4557 // unigene_4451 // unigene_12777 // unigene_12779 // unigene_10020 // unigene_6311 // unigene_2562 // unigene_13857 // unigene_10749 // uni…	// unigene_12196 // unigene_12197 // unigene_3668 // unigene_12198 // unigene_5972 // unigene_15261 // unigene_5728 // unigene_95 // unigene_4000 // unigene_4008 // unigene_11634 // unigene_11888 // unigene_11731 // unigene_12533 // unigene_11211 // unigene_11881 // unigene_90 // unigene_3468 // unigene_11548 // unigene_8610 // unigene_6297 // unigene_11014 // unigene_12366 // unigene_15041 // un…
GO:0034645	Biological Process	cellular macromolecule biosynthetic process	59	363	1178	8581	0.13	0.47	// unigene_403 // unigene_4907 // unigene_4906 // unigene_10262 // unigene_5238 // unigene_7052 // unigene_6175 // unigene_648 // unigene_9129 // unigene_3058 // unigene_1884 // unigene_6983 // unigene_1442 // unigene_12809 // unigene_10986 // unigene_6466 // unigene_6706 // unigene_3599 // unigene_87 // unigene_1281 // unigene_11583 // unigene_4008 // unigene_4557 // unigene_14604 // unigene_714…	// unigene_12626 // unigene_12196 // unigene_12197 // unigene_239 // unigene_3159 // unigene_3668 // unigene_6893 // unigene_5976 // unigene_5974 // unigene_12198 // unigene_5972 // unigene_714 // unigene_15389 // unigene_15261 // unigene_5084 // unigene_5728 // unigene_10993 // unigene_483 // unigene_95 // unigene_5722 // unigene_486 // unigene_5645 // unigene_5644 // unigene_5109 // unigene_564…
GO:0016481	Biological Process	negative regulation of transcription	8	363	118	8581	0.13	0.48	// unigene_1161 // unigene_3489 // unigene_3488 // unigene_10749 // unigene_10748 // unigene_10020 // unigene_10019 // unigene_10018	// unigene_10630 // unigene_9789 // unigene_12093 // unigene_11002 // unigene_14895 // unigene_7266 // unigene_1440 // unigene_4241 // unigene_13214 // unigene_13215 // unigene_11624 // unigene_1818 // unigene_11938 // unigene_11634 // unigene_1565 // unigene_1566 // unigene_4875 // unigene_11881 // unigene_1817 // unigene_12999 // unigene_2184 // unigene_4815 // unigene_1405 // unigene_15041 // …
GO:0042060	Biological Process	wound healing	5	363	64	8581	0.14	0.49	// unigene_8295 // unigene_6311 // unigene_3058 // unigene_10986 // unigene_1884	// unigene_2817 // unigene_665 // unigene_919 // unigene_9430 // unigene_1928 // unigene_11002 // unigene_2205 // unigene_3102 // unigene_3026 // unigene_1884 // unigene_1300 // unigene_1301 // unigene_589 // unigene_11061 // unigene_1446 // unigene_10986 // unigene_9898 // unigene_1818 // unigene_6378 // unigene_9326 // unigene_8030 // unigene_2815 // unigene_7292 // unigene_13317 // unigene_281…
GO:0031323	Biological Process	regulation of cellular metabolic process	44	363	864	8581	0.14	0.49	// unigene_4907 // unigene_4906 // unigene_4008 // unigene_6175 // unigene_9129 // unigene_3058 // unigene_11428 // unigene_1884 // unigene_5854 // unigene_1442 // unigene_14183 // unigene_10986 // unigene_4146 // unigene_3599 // unigene_11582 // unigene_11583 // unigene_5238 // unigene_4557 // unigene_4451 // unigene_12777 // unigene_12779 // unigene_10020 // unigene_6311 // unigene_2562 // unig…	// unigene_12196 // unigene_12197 // unigene_3668 // unigene_12587 // unigene_12586 // unigene_12198 // unigene_5972 // unigene_15261 // unigene_646 // unigene_5728 // unigene_3820 // unigene_95 // unigene_4000 // unigene_4008 // unigene_11634 // unigene_11888 // unigene_11731 // unigene_12533 // unigene_11211 // unigene_11881 // unigene_9712 // unigene_5227 // unigene_3468 // unigene_11397 // un…
GO:0003013	Biological Process	circulatory system process	8	363	120	8581	0.14	0.5	// unigene_11429 // unigene_11428 // unigene_2163 // unigene_2162 // unigene_9452 // unigene_12936 // unigene_12935 // unigene_6311	// unigene_12451 // unigene_3668 // unigene_11647 // unigene_3577 // unigene_3576 // unigene_3578 // unigene_876 // unigene_11002 // unigene_5370 // unigene_1446 // unigene_2284 // unigene_2443 // unigene_10141 // unigene_12449 // unigene_10251 // unigene_7859 // unigene_2101 // unigene_14807 // unigene_6806 // unigene_9667 // unigene_13346 // unigene_13347 // unigene_1570 // unigene_4596 // unig…
GO:0008015	Biological Process	blood circulation	8	363	120	8581	0.14	0.5	// unigene_11429 // unigene_11428 // unigene_2163 // unigene_2162 // unigene_9452 // unigene_12936 // unigene_12935 // unigene_6311	// unigene_12451 // unigene_3668 // unigene_11647 // unigene_3577 // unigene_3576 // unigene_3578 // unigene_876 // unigene_11002 // unigene_5370 // unigene_1446 // unigene_2284 // unigene_2443 // unigene_10141 // unigene_12449 // unigene_10251 // unigene_7859 // unigene_2101 // unigene_14807 // unigene_6806 // unigene_9667 // unigene_13346 // unigene_13347 // unigene_1570 // unigene_4596 // unig…
GO:0032259	Biological Process	methylation	6	363	83	8581	0.14	0.5	// unigene_14250 // unigene_1791 // unigene_4451 // unigene_6308 // unigene_6305 // unigene_6310	// unigene_14251 // unigene_14250 // unigene_14253 // unigene_4551 // unigene_2309 // unigene_14254 // unigene_1922 // unigene_1925 // unigene_14387 // unigene_14386 // unigene_11005 // unigene_11695 // unigene_15132 // unigene_13285 // unigene_6278 // unigene_5726 // unigene_1463 // unigene_14252 // unigene_1465 // unigene_4451 // unigene_3285 // unigene_2738 // unigene_3163 // unigene_3604 // u…
GO:0009889	Biological Process	regulation of biosynthetic process	36	363	698	8581	0.14	0.5	// unigene_4907 // unigene_4906 // unigene_4008 // unigene_6175 // unigene_9129 // unigene_3058 // unigene_1884 // unigene_5854 // unigene_1442 // unigene_14183 // unigene_10986 // unigene_3599 // unigene_11582 // unigene_11583 // unigene_5238 // unigene_4557 // unigene_4451 // unigene_12777 // unigene_12779 // unigene_10020 // unigene_6311 // unigene_2562 // unigene_13857 // unigene_10749 // uni…	// unigene_12196 // unigene_12197 // unigene_3668 // unigene_12198 // unigene_5972 // unigene_15261 // unigene_5728 // unigene_95 // unigene_4000 // unigene_4008 // unigene_11634 // unigene_11888 // unigene_11731 // unigene_12533 // unigene_11211 // unigene_11881 // unigene_90 // unigene_3468 // unigene_11548 // unigene_8610 // unigene_6297 // unigene_11014 // unigene_12366 // unigene_15041 // un…
GO:0045934	Biological Process	negative regulation of nucleobase, nucleoside, nucleotide and nucleic acid metabolic process	8	363	121	8581	0.14	0.5	// unigene_1161 // unigene_3489 // unigene_3488 // unigene_10749 // unigene_10748 // unigene_10020 // unigene_10019 // unigene_10018	// unigene_10630 // unigene_9789 // unigene_12093 // unigene_11002 // unigene_14895 // unigene_7266 // unigene_1440 // unigene_4241 // unigene_13214 // unigene_13215 // unigene_11624 // unigene_1818 // unigene_11938 // unigene_11634 // unigene_1565 // unigene_1566 // unigene_4875 // unigene_11881 // unigene_1817 // unigene_12999 // unigene_2184 // unigene_4815 // unigene_1405 // unigene_15041 // …
GO:0002521	Biological Process	leukocyte differentiation	5	363	66	8581	0.15	0.5	// unigene_8295 // unigene_3058 // unigene_10986 // unigene_9378 // unigene_1884	// unigene_9960 // unigene_9961 // unigene_15313 // unigene_3684 // unigene_3683 // unigene_9789 // unigene_14697 // unigene_10205 // unigene_1884 // unigene_12366 // unigene_2205 // unigene_15247 // unigene_5408 // unigene_7449 // unigene_855 // unigene_14895 // unigene_857 // unigene_9022 // unigene_14 // unigene_17 // unigene_1440 // unigene_3843 // unigene_10986 // unigene_4241 // unigene_932…
GO:0044271	Biological Process	cellular nitrogen compound biosynthetic process	13	363	221	8581	0.15	0.5	// unigene_12935 // unigene_3870 // unigene_6164 // unigene_1884 // unigene_8348 // unigene_12810 // unigene_5362 // unigene_10899 // unigene_5361 // unigene_12936 // unigene_12809 // unigene_10966 // unigene_3072	// unigene_3668 // unigene_10634 // unigene_6163 // unigene_6112 // unigene_12988 // unigene_10731 // unigene_1884 // unigene_12810 // unigene_14663 // unigene_9060 // unigene_2956 // unigene_7631 // unigene_4004 // unigene_5849 // unigene_4534 // unigene_7462 // unigene_4003 // unigene_13385 // unigene_7061 // unigene_1569 // unigene_2565 // unigene_6946 // unigene_1813 // unigene_1814 // unigen…
GO:0006725	Biological Process	cellular aromatic compound metabolic process	16	363	282	8581	0.15	0.5	// unigene_2163 // unigene_10289 // unigene_11429 // unigene_11428 // unigene_12810 // unigene_2057 // unigene_2162 // unigene_2281 // unigene_10966 // unigene_14408 // unigene_8122 // unigene_5090 // unigene_12809 // unigene_8729 // unigene_3970 // unigene_8043	// unigene_3668 // unigene_12452 // unigene_10634 // unigene_6112 // unigene_11053 // unigene_5973 // unigene_2162 // unigene_14265 // unigene_10966 // unigene_13068 // unigene_3053 // unigene_11996 // unigene_11351 // unigene_2756 // unigene_11446 // unigene_7630 // unigene_7631 // unigene_4185 // unigene_4534 // unigene_14485 // unigene_4003 // unigene_14488 // unigene_2281 // unigene_5001 // u…
GO:0009725	Biological Process	response to hormone stimulus	16	363	281	8581	0.15	0.5	// unigene_9378 // unigene_11429 // unigene_11428 // unigene_15320 // unigene_2162 // unigene_9452 // unigene_9129 // unigene_10749 // unigene_10748 // unigene_2109 // unigene_1884 // unigene_12936 // unigene_12935 // unigene_2163 // unigene_14183 // unigene_2562	// unigene_14365 // unigene_3668 // unigene_14366 // unigene_12006 // unigene_2722 // unigene_1928 // unigene_11002 // unigene_14661 // unigene_2959 // unigene_4168 // unigene_14895 // unigene_1884 // unigene_1440 // unigene_4167 // unigene_1446 // unigene_2701 // unigene_2818 // unigene_14482 // unigene_14483 // unigene_4157 // unigene_2815 // unigene_6511 // unigene_2817 // unigene_2667 // unig…
GO:0010605	Biological Process	negative regulation of macromolecule metabolic process	12	363	207	8581	0.17	0.51	// unigene_6311 // unigene_1161 // unigene_3489 // unigene_3488 // unigene_10749 // unigene_10748 // unigene_3058 // unigene_1884 // unigene_10020 // unigene_10986 // unigene_10019 // unigene_10018	// unigene_13069 // unigene_10630 // unigene_9789 // unigene_10634 // unigene_12093 // unigene_151 // unigene_11002 // unigene_152 // unigene_3102 // unigene_14895 // unigene_7266 // unigene_1440 // unigene_2818 // unigene_4241 // unigene_13214 // unigene_13215 // unigene_2815 // unigene_2817 // unigene_2816 // unigene_1818 // unigene_11529 // unigene_11938 // unigene_11634 // unigene_8875 // uni…
GO:0046483	Biological Process	heterocycle metabolic process	19	363	349	8581	0.17	0.51	// unigene_11564 // unigene_12935 // unigene_3870 // unigene_8043 // unigene_12810 // unigene_6164 // unigene_177 // unigene_3970 // unigene_14408 // unigene_8122 // unigene_10289 // unigene_5090 // unigene_14183 // unigene_12936 // unigene_12809 // unigene_8729 // unigene_10966 // unigene_3072 // unigene_12508	// unigene_11647 // unigene_8494 // unigene_5973 // unigene_7047 // unigene_485 // unigene_4004 // unigene_11637 // unigene_12533 // unigene_5974 // unigene_13661 // unigene_13662 // unigene_12361 // unigene_10542 // unigene_6679 // unigene_5188 // unigene_3894 // unigene_4684 // unigene_4685 // unigene_2870 // unigene_11948 // unigene_8122 // unigene_13348 // unigene_13349 // unigene_5423 // uni…
GO:0016054	Biological Process	organic acid catabolic process	6	363	90	8581	0.18	0.51	// unigene_14250 // unigene_13355 // unigene_6308 // unigene_4143 // unigene_6305 // unigene_6310	// unigene_5370 // unigene_3106 // unigene_2818 // unigene_14485 // unigene_14488 // unigene_2815 // unigene_2817 // unigene_2816 // unigene_13355 // unigene_1813 // unigene_1814 // unigene_11463 // unigene_11398 // unigene_4157 // unigene_2247 // unigene_5539 // unigene_2869 // unigene_11124 // unigene_11125 // unigene_11126 // unigene_562 // unigene_11123 // unigene_4143 // unigene_5156 // unig…
GO:0019637	Biological Process	organophosphate metabolic process	8	363	128	8581	0.18	0.51	// unigene_2911 // unigene_11359 // unigene_2441 // unigene_9129 // unigene_14604 // unigene_4146 // unigene_8170 // unigene_11878	// unigene_10634 // unigene_151 // unigene_11002 // unigene_152 // unigene_5525 // unigene_4168 // unigene_5083 // unigene_11329 // unigene_4167 // unigene_5723 // unigene_5645 // unigene_2818 // unigene_5646 // unigene_2815 // unigene_2817 // unigene_2816 // unigene_476 // unigene_2441 // unigene_6868 // unigene_13114 // unigene_13113 // unigene_10942 // unigene_14557 // unigene_9817 // unigene_…
GO:0023033	Biological Process	signaling pathway	20	363	369	8581	0.16	0.51	// unigene_9378 // unigene_2162 // unigene_9452 // unigene_1792 // unigene_13189 // unigene_2163 // unigene_4146 // unigene_4557 // unigene_9129 // unigene_8295 // unigene_12963 // unigene_3058 // unigene_11878 // unigene_11428 // unigene_1884 // unigene_11429 // unigene_6311 // unigene_4513 // unigene_14183 // unigene_10986	// unigene_11647 // unigene_5408 // unigene_14895 // unigene_3820 // unigene_11220 // unigene_11634 // unigene_8875 // unigene_12533 // unigene_12443 // unigene_12446 // unigene_12444 // unigene_12445 // unigene_11010 // unigene_12366 // unigene_9153 // unigene_9154 // unigene_4522 // unigene_7450 // unigene_6471 // unigene_5370 // unigene_13189 // unigene_2592 // unigene_5035 // unigene_13346 //…
GO:0007187	Biological Process	G-protein signaling, coupled to cyclic nucleotide second messenger	5	363	71	8581	0.18	0.51	// unigene_2163 // unigene_2162 // unigene_11429 // unigene_11428 // unigene_14183	// unigene_910 // unigene_11647 // unigene_11822 // unigene_8080 // unigene_10886 // unigene_3668 // unigene_10325 // unigene_10326 // unigene_10321 // unigene_2959 // unigene_15247 // unigene_584 // unigene_10887 // unigene_14 // unigene_13206 // unigene_9984 // unigene_14183 // unigene_11428 // unigene_10808 // unigene_1785 // unigene_8545 // unigene_8544 // unigene_2082 // unigene_11823 // uni…
GO:0008654	Biological Process	phospholipid biosynthetic process	5	363	67	8581	0.16	0.51	// unigene_11359 // unigene_8170 // unigene_2911 // unigene_14604 // unigene_9129	// unigene_5084 // unigene_14591 // unigene_13048 // unigene_13045 // unigene_4823 // unigene_13047 // unigene_13046 // unigene_4909 // unigene_11002 // unigene_2222 // unigene_2223 // unigene_14604 // unigene_2817 // unigene_11329 // unigene_993 // unigene_12117 // unigene_5645 // unigene_2818 // unigene_5646 // unigene_4354 // unigene_4355 // unigene_305 // unigene_10923 // unigene_9129 // unig…
GO:0046395	Biological Process	carboxylic acid catabolic process	6	363	90	8581	0.18	0.51	// unigene_14250 // unigene_13355 // unigene_6308 // unigene_4143 // unigene_6305 // unigene_6310	// unigene_5370 // unigene_3106 // unigene_2818 // unigene_14485 // unigene_14488 // unigene_2815 // unigene_2817 // unigene_2816 // unigene_13355 // unigene_1813 // unigene_1814 // unigene_11463 // unigene_11398 // unigene_4157 // unigene_2247 // unigene_5539 // unigene_2869 // unigene_11124 // unigene_11125 // unigene_11126 // unigene_562 // unigene_11123 // unigene_4143 // unigene_5156 // unig…
GO:0006355	Biological Process	regulation of transcription, DNA-dependent	27	363	521	8581	0.17	0.51	// unigene_4907 // unigene_4906 // unigene_4008 // unigene_6175 // unigene_3058 // unigene_1884 // unigene_5854 // unigene_10986 // unigene_3599 // unigene_11582 // unigene_11583 // unigene_5238 // unigene_4557 // unigene_12777 // unigene_12779 // unigene_10020 // unigene_2562 // unigene_13857 // unigene_10749 // unigene_10748 // unigene_6414 // unigene_3489 // unigene_3488 // unigene_9456 // uni…	// unigene_12196 // unigene_12197 // unigene_3668 // unigene_9908 // unigene_12198 // unigene_5972 // unigene_15261 // unigene_5728 // unigene_4008 // unigene_11634 // unigene_6292 // unigene_11731 // unigene_11211 // unigene_11881 // unigene_3468 // unigene_11548 // unigene_11014 // unigene_12366 // unigene_6296 // unigene_3294 // unigene_12697 // unigene_5038 // unigene_3896 // unigene_13260 //…
GO:0009069	Biological Process	serine family amino acid metabolic process	7	363	107	8581	0.17	0.51	// unigene_2911 // unigene_8348 // unigene_12963 // unigene_5362 // unigene_5361 // unigene_9392 // unigene_8170	// unigene_5401 // unigene_11325 // unigene_4164 // unigene_3948 // unigene_7583 // unigene_7065 // unigene_14156 // unigene_14157 // unigene_2563 // unigene_4522 // unigene_6103 // unigene_4157 // unigene_3110 // unigene_9392 // unigene_10420 // unigene_7215 // unigene_12294 // unigene_5032 // unigene_8170 // unigene_5031 // unigene_7705 // unigene_3340 // unigene_8708 // unigene_2692 // unigene…
GO:0014070	Biological Process	response to organic cyclic substance	6	363	90	8581	0.18	0.51	// unigene_11429 // unigene_11428 // unigene_2163 // unigene_2162 // unigene_9452 // unigene_1884	// unigene_3577 // unigene_3576 // unigene_3578 // unigene_876 // unigene_5370 // unigene_3102 // unigene_9993 // unigene_1884 // unigene_7635 // unigene_7737 // unigene_10634 // unigene_6511 // unigene_1569 // unigene_12533 // unigene_14403 // unigene_9260 // unigene_2184 // unigene_10141 // unigene_1474 // unigene_5736 // unigene_6471 // unigene_11817 // unigene_9667 // unigene_4019 // unigene_…
GO:0045893	Biological Process	positive regulation of transcription, DNA-dependent	8	363	127	8581	0.17	0.51	// unigene_4557 // unigene_10749 // unigene_10748 // unigene_3058 // unigene_1884 // unigene_2562 // unigene_9378 // unigene_10986	// unigene_3668 // unigene_9789 // unigene_13066 // unigene_2205 // unigene_15261 // unigene_14895 // unigene_1884 // unigene_1440 // unigene_2818 // unigene_4241 // unigene_2812 // unigene_2815 // unigene_2817 // unigene_2816 // unigene_1818 // unigene_8648 // unigene_5347 // unigene_11881 // unigene_2562 // unigene_12999 // unigene_2624 // unigene_12366 // unigene_9790 // unigene_3058 // unigen…
GO:0055085	Biological Process	transmembrane transport	20	363	373	8581	0.18	0.51	// unigene_11470 // unigene_4520 // unigene_14695 // unigene_12422 // unigene_10969 // unigene_6533 // unigene_12271 // unigene_9129 // unigene_12272 // unigene_10790 // unigene_3627 // unigene_12177 // unigene_11745 // unigene_12936 // unigene_13395 // unigene_12332 // unigene_12935 // unigene_5995 // unigene_2097 // unigene_12508	// unigene_11647 // unigene_8494 // unigene_715 // unigene_5087 // unigene_482 // unigene_3820 // unigene_4004 // unigene_4003 // unigene_11632 // unigene_11633 // unigene_12442 // unigene_11540 // unigene_11541 // unigene_7519 // unigene_393 // unigene_4520 // unigene_9218 // unigene_13616 // unigene_4091 // unigene_1570 // unigene_14692 // unigene_14695 // unigene_14694 // unigene_5670 // unige…
GO:0051252	Biological Process	regulation of RNA metabolic process	29	363	561	8581	0.17	0.51	// unigene_4907 // unigene_4906 // unigene_4008 // unigene_6175 // unigene_3058 // unigene_1884 // unigene_5854 // unigene_10986 // unigene_3599 // unigene_11582 // unigene_11583 // unigene_5238 // unigene_4557 // unigene_12777 // unigene_12779 // unigene_10020 // unigene_2562 // unigene_11397 // unigene_11396 // unigene_13857 // unigene_10749 // unigene_10748 // unigene_6414 // unigene_3489 // u…	// unigene_12196 // unigene_12197 // unigene_3668 // unigene_12587 // unigene_12586 // unigene_12198 // unigene_5972 // unigene_15261 // unigene_5728 // unigene_95 // unigene_4008 // unigene_11634 // unigene_6292 // unigene_11731 // unigene_11211 // unigene_11881 // unigene_3468 // unigene_11397 // unigene_11396 // unigene_11548 // unigene_11014 // unigene_12366 // unigene_6296 // unigene_3294 //…
GO:0045941	Biological Process	positive regulation of transcription	8	363	128	8581	0.18	0.51	// unigene_4557 // unigene_10749 // unigene_10748 // unigene_3058 // unigene_1884 // unigene_2562 // unigene_9378 // unigene_10986	// unigene_3668 // unigene_9789 // unigene_13066 // unigene_2205 // unigene_15261 // unigene_14895 // unigene_1884 // unigene_1440 // unigene_2818 // unigene_4241 // unigene_2812 // unigene_2815 // unigene_2817 // unigene_2816 // unigene_1818 // unigene_8648 // unigene_5347 // unigene_11881 // unigene_2562 // unigene_12999 // unigene_2624 // unigene_12366 // unigene_9790 // unigene_3058 // unigen…
GO:0009108	Biological Process	coenzyme biosynthetic process	5	363	70	8581	0.18	0.51	// unigene_10966 // unigene_8641 // unigene_3628 // unigene_4451 // unigene_11989	// unigene_11767 // unigene_1845 // unigene_13121 // unigene_13386 // unigene_1865 // unigene_13385 // unigene_11007 // unigene_11006 // unigene_11570 // unigene_5461 // unigene_5460 // unigene_4921 // unigene_5462 // unigene_4053 // unigene_11683 // unigene_1204 // unigene_4162 // unigene_4669 // unigene_3628 // unigene_9063 // unigene_2979 // unigene_779 // unigene_10634 // unigene_12006 // uni…
GO:0048583	Biological Process	regulation of response to stimulus	10	363	164	8581	0.16	0.51	// unigene_11429 // unigene_11428 // unigene_2163 // unigene_2162 // unigene_9129 // unigene_8295 // unigene_3058 // unigene_1884 // unigene_10986 // unigene_2562	// unigene_14365 // unigene_5409 // unigene_14366 // unigene_837 // unigene_12822 // unigene_4800 // unigene_11002 // unigene_5524 // unigene_5370 // unigene_1884 // unigene_3820 // unigene_2818 // unigene_4847 // unigene_2815 // unigene_2817 // unigene_2816 // unigene_1818 // unigene_11634 // unigene_1569 // unigene_8875 // unigene_876 // unigene_2562 // unigene_10141 // unigene_1928 // unigene_…
GO:0019219	Biological Process	regulation of nucleobase, nucleoside, nucleotide and nucleic acid metabolic process	33	363	645	8581	0.17	0.51	// unigene_4907 // unigene_4906 // unigene_4008 // unigene_6175 // unigene_3058 // unigene_1884 // unigene_5854 // unigene_14183 // unigene_10986 // unigene_3599 // unigene_11582 // unigene_11583 // unigene_5238 // unigene_4557 // unigene_12777 // unigene_12779 // unigene_10020 // unigene_2562 // unigene_11397 // unigene_11396 // unigene_13857 // unigene_10749 // unigene_10748 // unigene_6414 // …	// unigene_12196 // unigene_12197 // unigene_3668 // unigene_12587 // unigene_12586 // unigene_12198 // unigene_5972 // unigene_15261 // unigene_5728 // unigene_95 // unigene_4008 // unigene_11634 // unigene_6292 // unigene_11731 // unigene_12533 // unigene_11211 // unigene_11881 // unigene_3468 // unigene_11397 // unigene_11396 // unigene_11548 // unigene_11014 // unigene_12366 // unigene_15041 …
GO:0009059	Biological Process	macromolecule biosynthetic process	60	363	1227	8581	0.16	0.51	// unigene_403 // unigene_4907 // unigene_4906 // unigene_10262 // unigene_5238 // unigene_7052 // unigene_6175 // unigene_648 // unigene_9129 // unigene_3058 // unigene_1884 // unigene_6983 // unigene_1442 // unigene_12809 // unigene_10986 // unigene_6466 // unigene_6706 // unigene_3599 // unigene_87 // unigene_1281 // unigene_11583 // unigene_4008 // unigene_4557 // unigene_14604 // unigene_714…	// unigene_12626 // unigene_12196 // unigene_12197 // unigene_239 // unigene_3159 // unigene_3668 // unigene_6893 // unigene_5976 // unigene_5974 // unigene_12198 // unigene_5972 // unigene_714 // unigene_15389 // unigene_15261 // unigene_5084 // unigene_5728 // unigene_10993 // unigene_483 // unigene_13275 // unigene_5722 // unigene_486 // unigene_5645 // unigene_5644 // unigene_5109 // unigene_…
GO:0051172	Biological Process	negative regulation of nitrogen compound metabolic process	8	363	129	8581	0.18	0.51	// unigene_1161 // unigene_3489 // unigene_3488 // unigene_10749 // unigene_10748 // unigene_10020 // unigene_10019 // unigene_10018	// unigene_10630 // unigene_9789 // unigene_10634 // unigene_12093 // unigene_11002 // unigene_14895 // unigene_7266 // unigene_1440 // unigene_4241 // unigene_13214 // unigene_13215 // unigene_11624 // unigene_1818 // unigene_11938 // unigene_11634 // unigene_1565 // unigene_1566 // unigene_4875 // unigene_11881 // unigene_1817 // unigene_12999 // unigene_2184 // unigene_4815 // unigene_15041 //…
GO:0007166	Biological Process	cell surface receptor linked signaling pathway	18	363	337	8581	0.19	0.52	// unigene_9452 // unigene_1792 // unigene_13189 // unigene_2163 // unigene_2162 // unigene_4557 // unigene_9129 // unigene_8295 // unigene_12963 // unigene_3058 // unigene_11878 // unigene_11428 // unigene_4146 // unigene_11429 // unigene_6311 // unigene_4513 // unigene_14183 // unigene_10986	// unigene_14365 // unigene_3668 // unigene_5409 // unigene_14366 // unigene_10634 // unigene_5401 // unigene_11053 // unigene_876 // unigene_11002 // unigene_14439 // unigene_12007 // unigene_4186 // unigene_2959 // unigene_13847 // unigene_5408 // unigene_2594 // unigene_14895 // unigene_7398 // unigene_7501 // unigene_7635 // unigene_11446 // unigene_4164 // unigene_1486 // unigene_4241 // uni…
GO:0080090	Biological Process	regulation of primary metabolic process	41	363	835	8581	0.2	0.52	// unigene_4907 // unigene_4906 // unigene_4008 // unigene_6175 // unigene_9129 // unigene_3058 // unigene_11428 // unigene_1884 // unigene_5854 // unigene_1442 // unigene_14183 // unigene_10986 // unigene_3599 // unigene_11582 // unigene_11583 // unigene_5238 // unigene_4557 // unigene_12777 // unigene_12779 // unigene_10020 // unigene_6311 // unigene_2562 // unigene_11397 // unigene_11396 // un…	// unigene_12196 // unigene_12197 // unigene_3668 // unigene_12587 // unigene_12586 // unigene_12198 // unigene_5972 // unigene_15261 // unigene_5728 // unigene_3820 // unigene_95 // unigene_4000 // unigene_4008 // unigene_11634 // unigene_11888 // unigene_11731 // unigene_12533 // unigene_11211 // unigene_11881 // unigene_1833 // unigene_5227 // unigene_3468 // unigene_11397 // unigene_11396 // …
GO:0006753	Biological Process	nucleoside phosphate metabolic process	11	363	193	8581	0.2	0.52	// unigene_10060 // unigene_8122 // unigene_177 // unigene_10463 // unigene_5090 // unigene_12936 // unigene_4051 // unigene_12935 // unigene_8729 // unigene_14183 // unigene_8043	// unigene_11647 // unigene_12452 // unigene_8498 // unigene_8494 // unigene_876 // unigene_12582 // unigene_163 // unigene_7263 // unigene_13068 // unigene_11326 // unigene_5271 // unigene_2756 // unigene_1446 // unigene_7630 // unigene_7631 // unigene_10109 // unigene_5001 // unigene_5000 // unigene_476 // unigene_13357 // unigene_2443 // unigene_11637 // unigene_12533 // unigene_2566 // unigen…
GO:0022603	Biological Process	regulation of anatomical structure morphogenesis	6	363	91	8581	0.19	0.52	// unigene_3058 // unigene_9129 // unigene_10749 // unigene_10748 // unigene_1884 // unigene_10986	// unigene_3668 // unigene_12822 // unigene_1928 // unigene_1884 // unigene_1446 // unigene_2818 // unigene_2815 // unigene_2817 // unigene_2816 // unigene_1818 // unigene_1569 // unigene_8648 // unigene_1817 // unigene_13077 // unigene_2624 // unigene_1939 // unigene_10895 // unigene_5737 // unigene_884 // unigene_9491 // unigene_6471 // unigene_13260 // unigene_3586 // unigene_8021 // unigene_4…
GO:0051254	Biological Process	positive regulation of RNA metabolic process	8	363	131	8581	0.19	0.52	// unigene_4557 // unigene_10749 // unigene_10748 // unigene_3058 // unigene_1884 // unigene_2562 // unigene_9378 // unigene_10986	// unigene_3668 // unigene_9789 // unigene_13066 // unigene_2205 // unigene_3102 // unigene_14895 // unigene_1884 // unigene_1440 // unigene_2818 // unigene_4241 // unigene_2812 // unigene_2815 // unigene_2817 // unigene_2816 // unigene_1818 // unigene_8648 // unigene_11211 // unigene_11881 // unigene_2562 // unigene_12999 // unigene_2184 // unigene_2624 // unigene_12366 // unigene_9790 // unigen…
GO:0009117	Biological Process	nucleotide metabolic process	11	363	193	8581	0.2	0.52	// unigene_10060 // unigene_8122 // unigene_177 // unigene_10463 // unigene_5090 // unigene_12936 // unigene_4051 // unigene_12935 // unigene_8729 // unigene_14183 // unigene_8043	// unigene_11647 // unigene_12452 // unigene_8498 // unigene_8494 // unigene_876 // unigene_12582 // unigene_163 // unigene_7263 // unigene_13068 // unigene_11326 // unigene_5271 // unigene_2756 // unigene_1446 // unigene_7630 // unigene_7631 // unigene_10109 // unigene_5001 // unigene_5000 // unigene_476 // unigene_13357 // unigene_2443 // unigene_11637 // unigene_12533 // unigene_2566 // unigen…
GO:0006066	Biological Process	alcohol metabolic process	13	363	232	8581	0.19	0.52	// unigene_2162 // unigene_3471 // unigene_11428 // unigene_9521 // unigene_2163 // unigene_2441 // unigene_9129 // unigene_4451 // unigene_10463 // unigene_8641 // unigene_1884 // unigene_11429 // unigene_4051	// unigene_3668 // unigene_11822 // unigene_1644 // unigene_10634 // unigene_3471 // unigene_151 // unigene_152 // unigene_3100 // unigene_10535 // unigene_7263 // unigene_13598 // unigene_8626 // unigene_1884 // unigene_5271 // unigene_14663 // unigene_7630 // unigene_13594 // unigene_3940 // unigene_10073 // unigene_1019 // unigene_10072 // unigene_4451 // unigene_476 // unigene_8641 // unigene…
GO:0045892	Biological Process	negative regulation of transcription, DNA-dependent	7	363	112	8581	0.2	0.52	// unigene_3489 // unigene_3488 // unigene_10749 // unigene_10748 // unigene_10020 // unigene_10019 // unigene_10018	// unigene_10630 // unigene_9789 // unigene_12093 // unigene_11002 // unigene_1440 // unigene_4241 // unigene_13214 // unigene_13215 // unigene_11624 // unigene_1818 // unigene_11938 // unigene_11634 // unigene_1565 // unigene_1566 // unigene_4875 // unigene_11881 // unigene_1817 // unigene_12999 // unigene_2184 // unigene_4815 // unigene_1405 // unigene_9790 // unigene_10895 // unigene_1372 // u…
GO:0051130	Biological Process	positive regulation of cellular component organization	5	363	74	8581	0.21	0.52	// unigene_8295 // unigene_9452 // unigene_1884 // unigene_9129 // unigene_6698	// unigene_14365 // unigene_14366 // unigene_665 // unigene_10634 // unigene_15137 // unigene_4849 // unigene_12822 // unigene_1884 // unigene_15341 // unigene_9129 // unigene_11938 // unigene_5370 // unigene_3102 // unigene_9022 // unigene_4108 // unigene_584 // unigene_13499 // unigene_4186 // unigene_15313 // unigene_7635 // unigene_11061 // unigene_1446 // unigene_11062 // unigene_4241 // uni…
GO:0009719	Biological Process	response to endogenous stimulus	17	363	319	8581	0.2	0.52	// unigene_9378 // unigene_11429 // unigene_11428 // unigene_15320 // unigene_2162 // unigene_9452 // unigene_9129 // unigene_8295 // unigene_10749 // unigene_10748 // unigene_2109 // unigene_1884 // unigene_12936 // unigene_12935 // unigene_2163 // unigene_14183 // unigene_2562	// unigene_14365 // unigene_3668 // unigene_11647 // unigene_14366 // unigene_14500 // unigene_910 // unigene_12006 // unigene_2722 // unigene_1928 // unigene_11002 // unigene_14661 // unigene_2959 // unigene_4168 // unigene_14895 // unigene_1884 // unigene_14663 // unigene_4167 // unigene_1446 // unigene_2701 // unigene_2818 // unigene_14482 // unigene_14483 // unigene_4157 // unigene_2812 // un…
GO:0045449	Biological Process	regulation of transcription	28	363	555	8581	0.21	0.52	// unigene_4907 // unigene_4906 // unigene_4008 // unigene_6175 // unigene_3058 // unigene_1884 // unigene_5854 // unigene_10986 // unigene_3599 // unigene_11582 // unigene_11583 // unigene_5238 // unigene_4557 // unigene_12777 // unigene_12779 // unigene_10020 // unigene_2562 // unigene_13857 // unigene_10749 // unigene_10748 // unigene_6414 // unigene_1161 // unigene_3489 // unigene_3488 // uni…	// unigene_12196 // unigene_12197 // unigene_3668 // unigene_12198 // unigene_5972 // unigene_15261 // unigene_5728 // unigene_4008 // unigene_11634 // unigene_6292 // unigene_11731 // unigene_11211 // unigene_11881 // unigene_3468 // unigene_11548 // unigene_11014 // unigene_12366 // unigene_15041 // unigene_6296 // unigene_3294 // unigene_12697 // unigene_5038 // unigene_3896 // unigene_13260 /…
GO:0010556	Biological Process	regulation of macromolecule biosynthetic process	31	363	621	8581	0.21	0.52	// unigene_4907 // unigene_4906 // unigene_4008 // unigene_6175 // unigene_3058 // unigene_1884 // unigene_5854 // unigene_1442 // unigene_6311 // unigene_3599 // unigene_11582 // unigene_11583 // unigene_5238 // unigene_4557 // unigene_12777 // unigene_12779 // unigene_10020 // unigene_10986 // unigene_2562 // unigene_13857 // unigene_10749 // unigene_10748 // unigene_6414 // unigene_1161 // uni…	// unigene_12196 // unigene_12197 // unigene_3668 // unigene_12198 // unigene_5972 // unigene_15261 // unigene_5728 // unigene_95 // unigene_14047 // unigene_4000 // unigene_4008 // unigene_11634 // unigene_11888 // unigene_11731 // unigene_11211 // unigene_11881 // unigene_90 // unigene_3468 // unigene_11548 // unigene_6297 // unigene_11014 // unigene_12366 // unigene_15041 // unigene_6296 // un…
GO:0051253	Biological Process	negative regulation of RNA metabolic process	7	363	114	8581	0.21	0.53	// unigene_3489 // unigene_3488 // unigene_10749 // unigene_10748 // unigene_10020 // unigene_10019 // unigene_10018	// unigene_10630 // unigene_9789 // unigene_12093 // unigene_11002 // unigene_1440 // unigene_4241 // unigene_13214 // unigene_13215 // unigene_11624 // unigene_1818 // unigene_11938 // unigene_11634 // unigene_1565 // unigene_1566 // unigene_4875 // unigene_11881 // unigene_1817 // unigene_12999 // unigene_2184 // unigene_4815 // unigene_1405 // unigene_9790 // unigene_10895 // unigene_1372 // u…
GO:0001817	Biological Process	regulation of cytokine production	5	363	75	8581	0.21	0.53	// unigene_8295 // unigene_3058 // unigene_10986 // unigene_9129 // unigene_1884	// unigene_3668 // unigene_2812 // unigene_14697 // unigene_4847 // unigene_15137 // unigene_4849 // unigene_1884 // unigene_4800 // unigene_6013 // unigene_7859 // unigene_15247 // unigene_9022 // unigene_6257 // unigene_1301 // unigene_1300 // unigene_14 // unigene_13974 // unigene_589 // unigene_1986 // unigene_1987 // unigene_3843 // unigene_10986 // unigene_13318 // unigene_1782 // unigene_8…
GO:0051240	Biological Process	positive regulation of multicellular organismal process	9	363	158	8581	0.23	0.56	// unigene_11429 // unigene_11428 // unigene_2163 // unigene_2162 // unigene_3058 // unigene_8295 // unigene_9452 // unigene_1884 // unigene_10986	// unigene_14365 // unigene_3668 // unigene_11647 // unigene_14366 // unigene_3577 // unigene_3576 // unigene_11555 // unigene_3578 // unigene_1928 // unigene_11002 // unigene_5370 // unigene_3102 // unigene_10630 // unigene_13282 // unigene_1884 // unigene_1446 // unigene_10634 // unigene_2568 // unigene_11554 // unigene_8875 // unigene_8648 // unigene_14403 // unigene_13077 // unigene_10141 // …
GO:0006644	Biological Process	phospholipid metabolic process	7	363	117	8581	0.23	0.56	// unigene_2911 // unigene_11359 // unigene_9129 // unigene_14604 // unigene_4146 // unigene_8170 // unigene_11878	// unigene_10634 // unigene_151 // unigene_11002 // unigene_152 // unigene_5525 // unigene_5084 // unigene_5083 // unigene_11329 // unigene_5723 // unigene_5645 // unigene_2818 // unigene_5646 // unigene_2815 // unigene_2817 // unigene_2816 // unigene_10822 // unigene_6868 // unigene_13114 // unigene_13113 // unigene_10942 // unigene_9817 // unigene_6102 // unigene_3467 // unigene_3466 // unigene…
GO:0034637	Biological Process	cellular carbohydrate biosynthetic process	5	363	77	8581	0.23	0.56	// unigene_10463 // unigene_4051 // unigene_8641 // unigene_3471 // unigene_1884	// unigene_7854 // unigene_13386 // unigene_4593 // unigene_15221 // unigene_13385 // unigene_2020 // unigene_3471 // unigene_950 // unigene_10463 // unigene_14661 // unigene_3100 // unigene_7263 // unigene_4397 // unigene_5654 // unigene_1884 // unigene_1 // unigene_11067 // unigene_4398 // unigene_5258 // unigene_5259 // unigene_12147 // unigene_10039 // unigene_4020 // unigene_3499 // unigene_…
GO:0006807	Biological Process	nitrogen compound metabolic process	87	363	1877	8581	0.23	0.56	// unigene_3774 // unigene_1884 // unigene_3822 // unigene_3824 // unigene_4008 // unigene_2281 // unigene_13355 // unigene_12736 // unigene_7100 // unigene_2562 // unigene_11397 // unigene_11396 // unigene_11469 // unigene_13857 // unigene_3058 // unigene_9392 // unigene_10899 // unigene_1003 // unigene_14805 // unigene_8802 // unigene_10099 // unigene_12963 // unigene_14183 // unigene_5860 // u…	// unigene_12195 // unigene_12196 // unigene_12197 // unigene_12198 // unigene_12533 // unigene_12536 // unigene_14345 // unigene_12535 // unigene_13664 // unigene_3468 // unigene_13661 // unigene_13660 // unigene_13663 // unigene_13662 // unigene_6103 // unigene_6105 // unigene_6104 // unigene_7518 // unigene_2549 // unigene_13260 // unigene_3261 // unigene_3260 // unigene_3263 // unigene_1570 /…
GO:0010629	Biological Process	negative regulation of gene expression	8	363	139	8581	0.24	0.57	// unigene_1161 // unigene_3489 // unigene_3488 // unigene_10749 // unigene_10748 // unigene_10020 // unigene_10019 // unigene_10018	// unigene_10630 // unigene_9789 // unigene_12093 // unigene_11002 // unigene_3102 // unigene_14895 // unigene_7266 // unigene_1440 // unigene_4241 // unigene_13214 // unigene_13215 // unigene_11624 // unigene_1818 // unigene_11529 // unigene_11938 // unigene_11634 // unigene_1565 // unigene_1566 // unigene_4875 // unigene_11881 // unigene_1817 // unigene_12999 // unigene_2184 // unigene_12447 //…
GO:0010467	Biological Process	gene expression	60	363	1277	8581	0.24	0.57	// unigene_403 // unigene_4907 // unigene_4906 // unigene_10099 // unigene_5238 // unigene_7052 // unigene_6175 // unigene_648 // unigene_9129 // unigene_3058 // unigene_1884 // unigene_6983 // unigene_1442 // unigene_12809 // unigene_3824 // unigene_6466 // unigene_6706 // unigene_3599 // unigene_87 // unigene_1281 // unigene_11583 // unigene_4008 // unigene_4557 // unigene_3822 // unigene_7146 …	// unigene_12626 // unigene_12195 // unigene_12196 // unigene_12197 // unigene_239 // unigene_607 // unigene_644 // unigene_5976 // unigene_5974 // unigene_12198 // unigene_5972 // unigene_15389 // unigene_12569 // unigene_5728 // unigene_10993 // unigene_3823 // unigene_3822 // unigene_5722 // unigene_486 // unigene_3825 // unigene_3824 // unigene_5645 // unigene_95 // unigene_4006 // unigene_56…
GO:0010557	Biological Process	positive regulation of macromolecule biosynthetic process	9	363	161	8581	0.25	0.58	// unigene_6698 // unigene_4557 // unigene_10749 // unigene_10748 // unigene_3058 // unigene_1884 // unigene_2562 // unigene_9378 // unigene_10986	// unigene_3668 // unigene_9789 // unigene_4800 // unigene_11002 // unigene_2205 // unigene_15261 // unigene_14895 // unigene_1884 // unigene_1440 // unigene_2818 // unigene_4241 // unigene_2812 // unigene_2815 // unigene_2817 // unigene_2816 // unigene_1818 // unigene_7583 // unigene_4084 // unigene_8648 // unigene_5347 // unigene_11881 // unigene_2562 // unigene_12999 // unigene_13077 // unigen…
GO:0031328	Biological Process	positive regulation of cellular biosynthetic process	10	363	182	8581	0.25	0.58	// unigene_6698 // unigene_4557 // unigene_9129 // unigene_10749 // unigene_10748 // unigene_3058 // unigene_1884 // unigene_2562 // unigene_9378 // unigene_10986	// unigene_3668 // unigene_9789 // unigene_10634 // unigene_4800 // unigene_11002 // unigene_152 // unigene_2205 // unigene_15261 // unigene_8626 // unigene_14895 // unigene_1884 // unigene_1440 // unigene_2818 // unigene_4241 // unigene_2812 // unigene_2815 // unigene_2817 // unigene_2816 // unigene_1818 // unigene_7583 // unigene_4084 // unigene_8648 // unigene_5347 // unigene_11881 // unigene_…
GO:0019932	Biological Process	second-messenger-mediated signaling	7	363	121	8581	0.26	0.59	// unigene_11429 // unigene_11428 // unigene_2163 // unigene_2162 // unigene_3058 // unigene_14183 // unigene_10986	// unigene_3668 // unigene_11647 // unigene_5408 // unigene_1928 // unigene_2959 // unigene_10822 // unigene_2568 // unigene_6868 // unigene_12533 // unigene_14403 // unigene_876 // unigene_14407 // unigene_4800 // unigene_2624 // unigene_3467 // unigene_3466 // unigene_1939 // unigene_3058 // unigene_4259 // unigene_9012 // unigene_256 // unigene_6471 // unigene_5370 // unigene_10814 // unigene_…
GO:0045935	Biological Process	positive regulation of nucleobase, nucleoside, nucleotide and nucleic acid metabolic process	8	363	142	8581	0.26	0.59	// unigene_4557 // unigene_10749 // unigene_10748 // unigene_3058 // unigene_1884 // unigene_2562 // unigene_9378 // unigene_10986	// unigene_3668 // unigene_9789 // unigene_1928 // unigene_11002 // unigene_2205 // unigene_3102 // unigene_14895 // unigene_1884 // unigene_1440 // unigene_2818 // unigene_4241 // unigene_2812 // unigene_2815 // unigene_2817 // unigene_2816 // unigene_1818 // unigene_4084 // unigene_8648 // unigene_11211 // unigene_11881 // unigene_2562 // unigene_12999 // unigene_2184 // unigene_2624 // unigene…
GO:0009892	Biological Process	negative regulation of metabolic process	12	363	229	8581	0.27	0.62	// unigene_6311 // unigene_1161 // unigene_3489 // unigene_3488 // unigene_10749 // unigene_10748 // unigene_3058 // unigene_1884 // unigene_10020 // unigene_10986 // unigene_10019 // unigene_10018	// unigene_13069 // unigene_10630 // unigene_9789 // unigene_10634 // unigene_12093 // unigene_151 // unigene_11002 // unigene_152 // unigene_5370 // unigene_3102 // unigene_14895 // unigene_7266 // unigene_1440 // unigene_8648 // unigene_2818 // unigene_4241 // unigene_13214 // unigene_13215 // unigene_2815 // unigene_2817 // unigene_2816 // unigene_1818 // unigene_11529 // unigene_11938 // unig…
GO:0044282	Biological Process	small molecule catabolic process	9	363	166	8581	0.27	0.62	// unigene_14250 // unigene_6308 // unigene_13355 // unigene_10463 // unigene_4143 // unigene_8641 // unigene_4051 // unigene_6305 // unigene_6310	// unigene_4310 // unigene_5370 // unigene_7263 // unigene_3106 // unigene_14663 // unigene_7630 // unigene_2818 // unigene_14485 // unigene_4157 // unigene_14488 // unigene_2553 // unigene_2815 // unigene_2817 // unigene_2816 // unigene_476 // unigene_11482 // unigene_8641 // unigene_11637 // unigene_4084 // unigene_1813 // unigene_1814 // unigene_1815 // unigene_11463 // unigene_11398 // unigen…
GO:0051173	Biological Process	positive regulation of nitrogen compound metabolic process	8	363	145	8581	0.28	0.62	// unigene_4557 // unigene_10749 // unigene_10748 // unigene_3058 // unigene_1884 // unigene_2562 // unigene_9378 // unigene_10986	// unigene_3668 // unigene_9789 // unigene_1928 // unigene_11002 // unigene_2205 // unigene_3102 // unigene_14895 // unigene_1884 // unigene_1440 // unigene_2818 // unigene_4241 // unigene_2812 // unigene_2815 // unigene_2817 // unigene_2816 // unigene_1818 // unigene_4084 // unigene_8648 // unigene_11211 // unigene_11881 // unigene_2562 // unigene_12999 // unigene_2184 // unigene_2624 // unigene…
GO:0019222	Biological Process	regulation of metabolic process	44	363	941	8581	0.28	0.62	// unigene_4907 // unigene_4906 // unigene_4008 // unigene_6175 // unigene_9129 // unigene_3058 // unigene_11428 // unigene_1884 // unigene_5854 // unigene_1442 // unigene_14183 // unigene_10986 // unigene_4146 // unigene_3599 // unigene_11582 // unigene_11583 // unigene_5238 // unigene_4557 // unigene_4451 // unigene_12777 // unigene_12779 // unigene_10020 // unigene_6311 // unigene_2562 // unig…	// unigene_12196 // unigene_12197 // unigene_3668 // unigene_12587 // unigene_12586 // unigene_12198 // unigene_5972 // unigene_15261 // unigene_646 // unigene_5728 // unigene_3820 // unigene_95 // unigene_4000 // unigene_4008 // unigene_3285 // unigene_6277 // unigene_12093 // unigene_8065 // unigene_11634 // unigene_11888 // unigene_11731 // unigene_12533 // unigene_11211 // unigene_11881 // un…
GO:0006164	Biological Process	purine nucleotide biosynthetic process	6	363	104	8581	0.28	0.62	// unigene_5090 // unigene_12936 // unigene_12935 // unigene_8729 // unigene_14183 // unigene_8043	// unigene_11647 // unigene_13068 // unigene_8494 // unigene_876 // unigene_1446 // unigene_7631 // unigene_8664 // unigene_2443 // unigene_12533 // unigene_15347 // unigene_12361 // unigene_5739 // unigene_10542 // unigene_4259 // unigene_2101 // unigene_256 // unigene_7706 // unigene_12055 // unigene_12054 // unigene_2864 // unigene_9256 // unigene_15203 // unigene_14 // unigene_14183 // unigen…
GO:0009124	Biological Process	nucleoside monophosphate biosynthetic process	5	363	84	8581	0.29	0.62	// unigene_12936 // unigene_8729 // unigene_12935 // unigene_5090 // unigene_14183	// unigene_13123 // unigene_11647 // unigene_13068 // unigene_8498 // unigene_10325 // unigene_14596 // unigene_15203 // unigene_10326 // unigene_10321 // unigene_8080 // unigene_15247 // unigene_3805 // unigene_3804 // unigene_13961 // unigene_14 // unigene_9984 // unigene_1446 // unigene_7630 // unigene_7631 // unigene_5025 // unigene_5768 // unigene_12935 // unigene_8545 // unigene_8544 // uni…
GO:0001816	Biological Process	cytokine production	5	363	84	8581	0.29	0.62	// unigene_8295 // unigene_3058 // unigene_10986 // unigene_9129 // unigene_1884	// unigene_3668 // unigene_5408 // unigene_14697 // unigene_4847 // unigene_15137 // unigene_4849 // unigene_1884 // unigene_4800 // unigene_6013 // unigene_4311 // unigene_15247 // unigene_9022 // unigene_6257 // unigene_1301 // unigene_1300 // unigene_14 // unigene_13974 // unigene_589 // unigene_1986 // unigene_1987 // unigene_3843 // unigene_10986 // unigene_13318 // unigene_1782 // unigene_8…
GO:0030097	Biological Process	hemopoiesis	5	363	84	8581	0.29	0.62	// unigene_8295 // unigene_3058 // unigene_10986 // unigene_9378 // unigene_1884	// unigene_9960 // unigene_9961 // unigene_15313 // unigene_3684 // unigene_3683 // unigene_9789 // unigene_14697 // unigene_10205 // unigene_1884 // unigene_1928 // unigene_11002 // unigene_4921 // unigene_2205 // unigene_15247 // unigene_5756 // unigene_7449 // unigene_855 // unigene_14895 // unigene_857 // unigene_9022 // unigene_14 // unigene_17 // unigene_1440 // unigene_11061 // unigene_384…
GO:0009891	Biological Process	positive regulation of biosynthetic process	10	363	191	8581	0.29	0.63	// unigene_6698 // unigene_4557 // unigene_9129 // unigene_10749 // unigene_10748 // unigene_3058 // unigene_1884 // unigene_2562 // unigene_9378 // unigene_10986	// unigene_3668 // unigene_9789 // unigene_10634 // unigene_4800 // unigene_11002 // unigene_152 // unigene_2205 // unigene_15261 // unigene_8626 // unigene_14895 // unigene_1884 // unigene_1440 // unigene_2818 // unigene_4241 // unigene_2812 // unigene_2815 // unigene_2817 // unigene_2816 // unigene_1818 // unigene_7583 // unigene_4084 // unigene_8648 // unigene_5347 // unigene_11881 // unigene_…
GO:0031324	Biological Process	negative regulation of cellular metabolic process	10	363	191	8581	0.29	0.63	// unigene_1161 // unigene_3489 // unigene_3488 // unigene_10749 // unigene_10748 // unigene_1884 // unigene_10020 // unigene_6311 // unigene_10019 // unigene_10018	// unigene_13069 // unigene_10630 // unigene_9789 // unigene_10634 // unigene_12093 // unigene_151 // unigene_11002 // unigene_152 // unigene_5370 // unigene_3102 // unigene_14895 // unigene_7266 // unigene_1440 // unigene_4241 // unigene_13214 // unigene_13215 // unigene_11624 // unigene_1818 // unigene_11938 // unigene_11634 // unigene_8875 // unigene_1565 // unigene_1566 // unigene_3819 // uni…
GO:0034660	Biological Process	ncRNA metabolic process	7	363	128	8581	0.3	0.64	// unigene_11564 // unigene_10099 // unigene_12810 // unigene_9392 // unigene_3822 // unigene_12809 // unigene_3824	// unigene_12195 // unigene_13699 // unigene_3475 // unigene_3823 // unigene_3822 // unigene_7634 // unigene_5273 // unigene_5274 // unigene_3825 // unigene_3824 // unigene_4535 // unigene_4536 // unigene_5003 // unigene_5846 // unigene_5845 // unigene_13449 // unigene_10823 // unigene_2565 // unigene_9241 // unigene_8710 // unigene_4721 // unigene_13660 // unigene_10707 // unigene_9796 // unigen…
GO:0051239	Biological Process	regulation of multicellular organismal process	18	363	367	8581	0.3	0.64	// unigene_6311 // unigene_11429 // unigene_11428 // unigene_2562 // unigene_2163 // unigene_2162 // unigene_9452 // unigene_9129 // unigene_8295 // unigene_10749 // unigene_10748 // unigene_3058 // unigene_1884 // unigene_12936 // unigene_12935 // unigene_9378 // unigene_14183 // unigene_10986	// unigene_11647 // unigene_14895 // unigene_7895 // unigene_2284 // unigene_11632 // unigene_11633 // unigene_11634 // unigene_8875 // unigene_7450 // unigene_14807 // unigene_6471 // unigene_5370 // unigene_13260 // unigene_7282 // unigene_13346 // unigene_13347 // unigene_11948 // unigene_8704 // unigene_1570 // unigene_13000 // unigene_5423 // unigene_3684 // unigene_3683 // unigene_14697 // …
GO:0051093	Biological Process	negative regulation of developmental process	5	363	86	8581	0.3	0.64	// unigene_12508 // unigene_3058 // unigene_10986 // unigene_9378 // unigene_1884	// unigene_14365 // unigene_14366 // unigene_12822 // unigene_5524 // unigene_1884 // unigene_2818 // unigene_2815 // unigene_2817 // unigene_2816 // unigene_8667 // unigene_8648 // unigene_12999 // unigene_2624 // unigene_3058 // unigene_7215 // unigene_7450 // unigene_9491 // unigene_9667 // unigene_8021 // unigene_10382 // unigene_3026 // unigene_13000 // unigene_5423 // unigene_12562 // unige…
GO:0019538	Biological Process	protein metabolic process	70	363	1539	8581	0.3	0.64	// unigene_403 // unigene_2611 // unigene_14250 // unigene_712 // unigene_648 // unigene_2281 // unigene_12810 // unigene_9129 // unigene_5254 // unigene_3389 // unigene_14604 // unigene_1884 // unigene_6983 // unigene_1442 // unigene_12809 // unigene_6312 // unigene_6310 // unigene_6311 // unigene_1117 // unigene_6706 // unigene_6814 // unigene_1281 // unigene_5267 // unigene_3595 // unigene_307…	// unigene_12626 // unigene_12196 // unigene_12197 // unigene_12193 // unigene_12198 // unigene_8404 // unigene_8401 // unigene_1775 // unigene_4099 // unigene_1577 // unigene_1576 // unigene_4092 // unigene_1570 // unigene_3684 // unigene_3683 // unigene_3689 // unigene_3688 // unigene_6037 // unigene_6036 // unigene_6035 // unigene_3511 // unigene_17 // unigene_7204 // unigene_14660 // unigene_…
GO:0015837	Biological Process	amine transport	5	363	87	8581	0.31	0.64	// unigene_8295 // unigene_13395 // unigene_9452 // unigene_12271 // unigene_12272	// unigene_3668 // unigene_10634 // unigene_4800 // unigene_5370 // unigene_1569 // unigene_9260 // unigene_43 // unigene_876 // unigene_197 // unigene_8144 // unigene_11948 // unigene_13105 // unigene_4091 // unigene_1570 // unigene_12271 // unigene_3329 // unigene_12272 // unigene_3516 // unigene_3515 // unigene_9486 // unigene_9485 // unigene_5589 // unigene_4692 // unigene_7892 // unigene_250…
GO:0032870	Biological Process	cellular response to hormone stimulus	7	363	129	8581	0.31	0.64	// unigene_10749 // unigene_10748 // unigene_2109 // unigene_1884 // unigene_9378 // unigene_14183 // unigene_2562	// unigene_14365 // unigene_3668 // unigene_14366 // unigene_5086 // unigene_4168 // unigene_14895 // unigene_1884 // unigene_1440 // unigene_4167 // unigene_1446 // unigene_2818 // unigene_14482 // unigene_14483 // unigene_2815 // unigene_2817 // unigene_2816 // unigene_9809 // unigene_8712 // unigene_2562 // unigene_3694 // unigene_13077 // unigene_3693 // unigene_1477 // unigene_9153 // unigen…
GO:0010628	Biological Process	positive regulation of gene expression	8	363	151	8581	0.31	0.64	// unigene_4557 // unigene_10749 // unigene_10748 // unigene_3058 // unigene_1884 // unigene_2562 // unigene_9378 // unigene_10986	// unigene_10181 // unigene_3668 // unigene_11647 // unigene_10630 // unigene_9789 // unigene_12822 // unigene_13066 // unigene_2205 // unigene_15261 // unigene_14895 // unigene_1884 // unigene_1440 // unigene_2818 // unigene_4241 // unigene_2812 // unigene_2815 // unigene_2817 // unigene_2816 // unigene_1818 // unigene_8875 // unigene_8648 // unigene_5347 // unigene_11881 // unigene_1817 // unig…
GO:0008610	Biological Process	lipid biosynthetic process	10	363	194	8581	0.31	0.64	// unigene_13355 // unigene_2911 // unigene_11359 // unigene_1161 // unigene_4463 // unigene_9129 // unigene_14604 // unigene_8750 // unigene_8170 // unigene_8199	// unigene_6118 // unigene_6119 // unigene_12006 // unigene_780 // unigene_4800 // unigene_11002 // unigene_152 // unigene_5084 // unigene_8626 // unigene_11329 // unigene_5645 // unigene_2818 // unigene_5646 // unigene_363 // unigene_2815 // unigene_10785 // unigene_2817 // unigene_2816 // unigene_13355 // unigene_13357 // unigene_12045 // unigene_6868 // unigene_13114 // unigene_13113 // unigen…
GO:0032101	Biological Process	regulation of response to external stimulus	5	363	88	8581	0.32	0.64	// unigene_8295 // unigene_3058 // unigene_10986 // unigene_9129 // unigene_1884	// unigene_14365 // unigene_11647 // unigene_14366 // unigene_12822 // unigene_4800 // unigene_11002 // unigene_5370 // unigene_1884 // unigene_2818 // unigene_2815 // unigene_2817 // unigene_2816 // unigene_1818 // unigene_1569 // unigene_876 // unigene_1817 // unigene_10141 // unigene_1928 // unigene_10251 // unigene_5438 // unigene_3058 // unigene_5737 // unigene_3586 // unigene_9667 // unigen…
GO:0006508	Biological Process	proteolysis	19	363	394	8581	0.32	0.64	// unigene_13809 // unigene_8856 // unigene_5432 // unigene_5652 // unigene_712 // unigene_3595 // unigene_4548 // unigene_13173 // unigene_12434 // unigene_5267 // unigene_3389 // unigene_5265 // unigene_8644 // unigene_11216 // unigene_8802 // unigene_6312 // unigene_5266 // unigene_11045 // unigene_2562	// unigene_12193 // unigene_712 // unigene_7737 // unigene_6513 // unigene_8404 // unigene_8012 // unigene_8875 // unigene_7319 // unigene_6679 // unigene_9016 // unigene_9017 // unigene_3953 // unigene_11493 // unigene_11082 // unigene_4099 // unigene_13617 // unigene_13618 // unigene_4092 // unigene_2432 // unigene_13168 // unigene_11263 // unigene_5255 // unigene_10884 // unigene_11301 // unig…
GO:0048534	Biological Process	hemopoietic or lymphoid organ development	5	363	88	8581	0.32	0.64	// unigene_8295 // unigene_3058 // unigene_10986 // unigene_9378 // unigene_1884	// unigene_5408 // unigene_9789 // unigene_1928 // unigene_11002 // unigene_2205 // unigene_14895 // unigene_1884 // unigene_1440 // unigene_4004 // unigene_4241 // unigene_4084 // unigene_12366 // unigene_1939 // unigene_9790 // unigene_3058 // unigene_7215 // unigene_7450 // unigene_884 // unigene_3586 // unigene_9667 // unigene_4886 // unigene_11083 // unigene_8704 // unigene_3684 // unigene_3…
GO:0006955	Biological Process	immune response	8	363	153	8581	0.32	0.64	// unigene_3720 // unigene_3721 // unigene_9129 // unigene_8295 // unigene_3058 // unigene_1884 // unigene_9378 // unigene_10986	// unigene_12451 // unigene_5568 // unigene_5409 // unigene_13068 // unigene_10634 // unigene_12822 // unigene_11053 // unigene_4800 // unigene_152 // unigene_5524 // unigene_5370 // unigene_1884 // unigene_3820 // unigene_11634 // unigene_1569 // unigene_8875 // unigene_8874 // unigene_10573 // unigene_10141 // unigene_151 // unigene_11398 // unigene_10251 // unigene_802 // unigene_5438 // unige…
GO:0002520	Biological Process	immune system development	5	363	89	8581	0.33	0.64	// unigene_8295 // unigene_3058 // unigene_10986 // unigene_9378 // unigene_1884	// unigene_5408 // unigene_9789 // unigene_1928 // unigene_11002 // unigene_2205 // unigene_14895 // unigene_1884 // unigene_1440 // unigene_4004 // unigene_4241 // unigene_4084 // unigene_12366 // unigene_1939 // unigene_9790 // unigene_3058 // unigene_7215 // unigene_7450 // unigene_884 // unigene_3586 // unigene_9667 // unigene_4886 // unigene_11083 // unigene_8704 // unigene_3684 // unigene_3…
GO:0007568	Biological Process	aging	5	363	89	8581	0.33	0.64	// unigene_2163 // unigene_2162 // unigene_11429 // unigene_11428 // unigene_1884	// unigene_10634 // unigene_1928 // unigene_5370 // unigene_14895 // unigene_1884 // unigene_8712 // unigene_1939 // unigene_3110 // unigene_6013 // unigene_13260 // unigene_5036 // unigene_4019 // unigene_13347 // unigene_4886 // unigene_4887 // unigene_13343 // unigene_10607 // unigene_9809 // unigene_12378 // unigene_12379 // unigene_5506 // unigene_7523 // unigene_14 // unigene_17 // unigene_…
GO:0048870	Biological Process	cell motility	7	363	135	8581	0.35	0.67	// unigene_9129 // unigene_8295 // unigene_10749 // unigene_10748 // unigene_3058 // unigene_10986 // unigene_6311	// unigene_1928 // unigene_11002 // unigene_14895 // unigene_7635 // unigene_1446 // unigene_2818 // unigene_2815 // unigene_2817 // unigene_2667 // unigene_4186 // unigene_1569 // unigene_6868 // unigene_8648 // unigene_11880 // unigene_10986 // unigene_13077 // unigene_10141 // unigene_10251 // unigene_13754 // unigene_1939 // unigene_3058 // unigene_14807 // unigene_1676 // unigene_5737 // uni…
GO:0051674	Biological Process	localization of cell	7	363	135	8581	0.35	0.67	// unigene_9129 // unigene_8295 // unigene_10749 // unigene_10748 // unigene_3058 // unigene_10986 // unigene_6311	// unigene_1928 // unigene_11002 // unigene_14895 // unigene_7635 // unigene_1446 // unigene_2818 // unigene_2815 // unigene_2817 // unigene_2667 // unigene_4186 // unigene_1569 // unigene_6868 // unigene_8648 // unigene_11880 // unigene_10986 // unigene_13077 // unigene_10141 // unigene_10251 // unigene_13754 // unigene_1939 // unigene_3058 // unigene_14807 // unigene_1676 // unigene_5737 // uni…
GO:0009123	Biological Process	nucleoside monophosphate metabolic process	5	363	92	8581	0.35	0.67	// unigene_12936 // unigene_8729 // unigene_12935 // unigene_5090 // unigene_14183	// unigene_11647 // unigene_13068 // unigene_8498 // unigene_876 // unigene_1446 // unigene_7630 // unigene_7631 // unigene_2443 // unigene_11637 // unigene_12533 // unigene_12361 // unigene_5739 // unigene_4259 // unigene_2101 // unigene_256 // unigene_7706 // unigene_4685 // unigene_12055 // unigene_12054 // unigene_2864 // unigene_5036 // unigene_15203 // unigene_3805 // unigene_3804 // unigen…
GO:0006732	Biological Process	coenzyme metabolic process	9	363	178	8581	0.34	0.67	// unigene_10289 // unigene_4451 // unigene_11989 // unigene_13355 // unigene_10463 // unigene_8641 // unigene_10966 // unigene_4051 // unigene_3628	// unigene_10634 // unigene_11007 // unigene_11006 // unigene_12582 // unigene_3913 // unigene_7263 // unigene_1204 // unigene_1207 // unigene_11326 // unigene_4162 // unigene_10431 // unigene_9063 // unigene_9785 // unigene_10073 // unigene_10072 // unigene_5001 // unigene_5000 // unigene_476 // unigene_13357 // unigene_8641 // unigene_11637 // unigene_6946 // unigene_2566 // unigene_8712 // uni…
GO:0051094	Biological Process	positive regulation of developmental process	7	363	135	8581	0.35	0.67	// unigene_9452 // unigene_10749 // unigene_10748 // unigene_3058 // unigene_1884 // unigene_2562 // unigene_10986	// unigene_3668 // unigene_10630 // unigene_12822 // unigene_1928 // unigene_3102 // unigene_14895 // unigene_1884 // unigene_1440 // unigene_1446 // unigene_2818 // unigene_4241 // unigene_2815 // unigene_2817 // unigene_2816 // unigene_1818 // unigene_15137 // unigene_1569 // unigene_4084 // unigene_8648 // unigene_1817 // unigene_13077 // unigene_10141 // unigene_1939 // unigene_3058 // unigen…
GO:0071495	Biological Process	cellular response to endogenous stimulus	8	363	157	8581	0.35	0.67	// unigene_8295 // unigene_10749 // unigene_10748 // unigene_2109 // unigene_1884 // unigene_9378 // unigene_14183 // unigene_2562	// unigene_14365 // unigene_3668 // unigene_11647 // unigene_14366 // unigene_1928 // unigene_2205 // unigene_4168 // unigene_14895 // unigene_1884 // unigene_1440 // unigene_4167 // unigene_1446 // unigene_2818 // unigene_14482 // unigene_14483 // unigene_2812 // unigene_2815 // unigene_2817 // unigene_2816 // unigene_9809 // unigene_2568 // unigene_8712 // unigene_2562 // unigene_3694 // unigen…
GO:0032787	Biological Process	monocarboxylic acid metabolic process	9	363	180	8581	0.36	0.67	// unigene_4463 // unigene_9129 // unigene_3970 // unigene_10463 // unigene_8641 // unigene_1884 // unigene_4051 // unigene_10966 // unigene_8199	// unigene_6118 // unigene_6119 // unigene_10634 // unigene_9785 // unigene_151 // unigene_152 // unigene_5370 // unigene_7263 // unigene_3106 // unigene_1884 // unigene_10431 // unigene_485 // unigene_2818 // unigene_12545 // unigene_363 // unigene_2553 // unigene_2815 // unigene_2817 // unigene_2816 // unigene_476 // unigene_8641 // unigene_8712 // unigene_13077 // unigene_4800 // unigene_11398…
GO:0048584	Biological Process	positive regulation of response to stimulus	5	363	93	8581	0.36	0.68	// unigene_8295 // unigene_2562 // unigene_3058 // unigene_10986 // unigene_1884	// unigene_5409 // unigene_12822 // unigene_4800 // unigene_11002 // unigene_5524 // unigene_5370 // unigene_1884 // unigene_4084 // unigene_2562 // unigene_10141 // unigene_876 // unigene_10251 // unigene_5438 // unigene_10624 // unigene_3058 // unigene_5737 // unigene_6471 // unigene_3586 // unigene_4886 // unigene_11083 // unigene_9099 // unigene_11948 // unigene_2432 // unigene_11265 // unige…
GO:0051188	Biological Process	cofactor biosynthetic process	5	363	94	8581	0.37	0.69	// unigene_10966 // unigene_8641 // unigene_3628 // unigene_4451 // unigene_11989	// unigene_10634 // unigene_11007 // unigene_11006 // unigene_12988 // unigene_1204 // unigene_4162 // unigene_9063 // unigene_4004 // unigene_7462 // unigene_13385 // unigene_8641 // unigene_6946 // unigene_3694 // unigene_3693 // unigene_10701 // unigene_6679 // unigene_2104 // unigene_1776 // unigene_4880 // unigene_2692 // unigene_7297 // unigene_10953 // unigene_1805 // unigene_9255 // unige…
GO:0044255	Biological Process	cellular lipid metabolic process	12	363	249	8581	0.37	0.69	// unigene_2911 // unigene_11359 // unigene_4463 // unigene_4146 // unigene_9129 // unigene_14604 // unigene_4931 // unigene_13355 // unigene_2441 // unigene_8170 // unigene_11878 // unigene_8199	// unigene_6118 // unigene_6119 // unigene_11206 // unigene_10634 // unigene_12006 // unigene_4800 // unigene_11002 // unigene_152 // unigene_7691 // unigene_5370 // unigene_5084 // unigene_5083 // unigene_3106 // unigene_11329 // unigene_5723 // unigene_5645 // unigene_2818 // unigene_8796 // unigene_5646 // unigene_363 // unigene_2815 // unigene_10785 // unigene_2817 // unigene_2816 // unigene_…
GO:0018130	Biological Process	heterocycle biosynthetic process	5	363	95	8581	0.38	0.7	// unigene_6164 // unigene_12809 // unigene_10966 // unigene_3072 // unigene_12810	// unigene_12988 // unigene_2956 // unigene_7631 // unigene_4004 // unigene_4534 // unigene_7462 // unigene_6946 // unigene_3694 // unigene_3693 // unigene_6679 // unigene_5639 // unigene_3894 // unigene_7706 // unigene_4880 // unigene_2692 // unigene_7297 // unigene_13349 // unigene_5423 // unigene_15203 // unigene_2730 // unigene_2732 // unigene_10371 // unigene_12968 // unigene_5316 // unigene…
GO:0048519	Biological Process	negative regulation of biological process	21	363	457	8581	0.39	0.71	// unigene_10986 // unigene_6311 // unigene_1161 // unigene_12508 // unigene_9378 // unigene_3489 // unigene_4557 // unigene_3488 // unigene_8295 // unigene_9129 // unigene_10749 // unigene_10748 // unigene_3058 // unigene_14183 // unigene_1884 // unigene_12936 // unigene_10020 // unigene_12935 // unigene_9452 // unigene_10019 // unigene_10018	// unigene_8497 // unigene_8496 // unigene_9908 // unigene_14895 // unigene_3820 // unigene_12093 // unigene_11634 // unigene_8875 // unigene_11881 // unigene_1833 // unigene_12447 // unigene_12366 // unigene_15041 // unigene_7450 // unigene_3953 // unigene_6471 // unigene_3896 // unigene_13260 // unigene_11493 // unigene_13347 // unigene_11083 // unigene_11081 // unigene_11948 // unigene_8704 //…
GO:0006351	Biological Process	transcription, DNA-dependent	27	363	596	8581	0.39	0.71	// unigene_4907 // unigene_4906 // unigene_4008 // unigene_6175 // unigene_3058 // unigene_1884 // unigene_5854 // unigene_10986 // unigene_3599 // unigene_11582 // unigene_11583 // unigene_5238 // unigene_4557 // unigene_12777 // unigene_12779 // unigene_10020 // unigene_2562 // unigene_13857 // unigene_10749 // unigene_10748 // unigene_6414 // unigene_3489 // unigene_3488 // unigene_9456 // uni…	// unigene_12196 // unigene_12197 // unigene_3668 // unigene_5974 // unigene_12198 // unigene_5972 // unigene_15261 // unigene_5728 // unigene_5722 // unigene_5645 // unigene_5646 // unigene_4008 // unigene_11634 // unigene_6292 // unigene_11731 // unigene_11211 // unigene_11881 // unigene_12999 // unigene_3468 // unigene_13661 // unigene_11548 // unigene_13662 // unigene_5973 // unigene_11014 //…
GO:0032774	Biological Process	RNA biosynthetic process	27	363	596	8581	0.39	0.71	// unigene_4907 // unigene_4906 // unigene_4008 // unigene_6175 // unigene_3058 // unigene_1884 // unigene_5854 // unigene_10986 // unigene_3599 // unigene_11582 // unigene_11583 // unigene_5238 // unigene_4557 // unigene_12777 // unigene_12779 // unigene_10020 // unigene_2562 // unigene_13857 // unigene_10749 // unigene_10748 // unigene_6414 // unigene_3489 // unigene_3488 // unigene_9456 // uni…	// unigene_12196 // unigene_12197 // unigene_3668 // unigene_5974 // unigene_12198 // unigene_5972 // unigene_15261 // unigene_5728 // unigene_5722 // unigene_5645 // unigene_5646 // unigene_4008 // unigene_11634 // unigene_6292 // unigene_11731 // unigene_11211 // unigene_11881 // unigene_12999 // unigene_3468 // unigene_13661 // unigene_11548 // unigene_13662 // unigene_5973 // unigene_11014 //…
GO:0010468	Biological Process	regulation of gene expression	31	363	690	8581	0.4	0.72	// unigene_4907 // unigene_4906 // unigene_4008 // unigene_6175 // unigene_9129 // unigene_3058 // unigene_1884 // unigene_5854 // unigene_1442 // unigene_10986 // unigene_3599 // unigene_11582 // unigene_11583 // unigene_5238 // unigene_4557 // unigene_12777 // unigene_12779 // unigene_10020 // unigene_2562 // unigene_13857 // unigene_10749 // unigene_10748 // unigene_6414 // unigene_1161 // uni…	// unigene_12196 // unigene_12197 // unigene_3668 // unigene_12198 // unigene_5972 // unigene_15261 // unigene_5728 // unigene_95 // unigene_4000 // unigene_4008 // unigene_12093 // unigene_11634 // unigene_11888 // unigene_11731 // unigene_11211 // unigene_11881 // unigene_90 // unigene_7319 // unigene_3468 // unigene_12447 // unigene_11548 // unigene_11014 // unigene_12366 // unigene_15041 // u…
GO:0006144	Biological Process	purine base metabolic process	5	363	98	8581	0.4	0.72	// unigene_14408 // unigene_8729 // unigene_8122 // unigene_5090 // unigene_8043	// unigene_12452 // unigene_5974 // unigene_5973 // unigene_13068 // unigene_7630 // unigene_7631 // unigene_5001 // unigene_5000 // unigene_14408 // unigene_11637 // unigene_8712 // unigene_13661 // unigene_13662 // unigene_2055 // unigene_12361 // unigene_5739 // unigene_10542 // unigene_3116 // unigene_3115 // unigene_3053 // unigene_8123 // unigene_2101 // unigene_256 // unigene_7706 // unige…
GO:0009165	Biological Process	nucleotide biosynthetic process	6	363	121	8581	0.41	0.73	// unigene_5090 // unigene_12936 // unigene_12935 // unigene_8729 // unigene_14183 // unigene_8043	// unigene_11647 // unigene_13068 // unigene_8498 // unigene_8494 // unigene_876 // unigene_2756 // unigene_1446 // unigene_7630 // unigene_7631 // unigene_8664 // unigene_2443 // unigene_11637 // unigene_12533 // unigene_15347 // unigene_12361 // unigene_5739 // unigene_962 // unigene_10542 // unigene_4259 // unigene_2101 // unigene_256 // unigene_7367 // unigene_7706 // unigene_4685 // unigene_…
GO:0044238	Biological Process	primary metabolic process	158	363	3644	8581	0.41	0.73	// unigene_403 // unigene_11410 // unigene_712 // unigene_648 // unigene_3157 // unigene_2611 // unigene_3774 // unigene_5319 // unigene_1884 // unigene_1442 // unigene_6706 // unigene_3824 // unigene_6466 // unigene_1281 // unigene_4008 // unigene_2281 // unigene_14408 // unigene_8641 // unigene_10899 // unigene_8644 // unigene_8403 // unigene_7100 // unigene_2562 // unigene_11878 // unigene_113…	// unigene_12626 // unigene_12195 // unigene_12196 // unigene_12197 // unigene_3159 // unigene_12193 // unigene_12198 // unigene_8796 // unigene_8404 // unigene_3946 // unigene_8401 // unigene_8403 // unigene_12533 // unigene_12536 // unigene_14345 // unigene_12535 // unigene_13664 // unigene_3468 // unigene_13661 // unigene_13660 // unigene_13663 // unigene_13662 // unigene_6103 // unigene_6102 …
GO:0006928	Biological Process	cellular component movement	7	363	145	8581	0.42	0.73	// unigene_9129 // unigene_8295 // unigene_10749 // unigene_10748 // unigene_3058 // unigene_10986 // unigene_6311	// unigene_1928 // unigene_11002 // unigene_2205 // unigene_14895 // unigene_7635 // unigene_1446 // unigene_2818 // unigene_12997 // unigene_6035 // unigene_2815 // unigene_11081 // unigene_2817 // unigene_2667 // unigene_4186 // unigene_1569 // unigene_6868 // unigene_12514 // unigene_8648 // unigene_11880 // unigene_10986 // unigene_12999 // unigene_13077 // unigene_10141 // unigene_10251 // u…
GO:0016051	Biological Process	carbohydrate biosynthetic process	5	363	100	8581	0.42	0.73	// unigene_10463 // unigene_4051 // unigene_8641 // unigene_3471 // unigene_1884	// unigene_10634 // unigene_3471 // unigene_3100 // unigene_7263 // unigene_1884 // unigene_10073 // unigene_10072 // unigene_476 // unigene_8641 // unigene_13443 // unigene_13442 // unigene_8712 // unigene_14883 // unigene_3501 // unigene_6471 // unigene_6189 // unigene_4019 // unigene_11493 // unigene_10039 // unigene_8144 // unigene_2864 // unigene_8705 // unigene_3894 // unigene_8418 // unige…
GO:0007626	Biological Process	locomotory behavior	5	363	100	8581	0.42	0.73	// unigene_8295 // unigene_3058 // unigene_6311 // unigene_9129 // unigene_10986	// unigene_6118 // unigene_6119 // unigene_11647 // unigene_10634 // unigene_1928 // unigene_11002 // unigene_14762 // unigene_14817 // unigene_8875 // unigene_14403 // unigene_9260 // unigene_876 // unigene_10251 // unigene_9792 // unigene_1939 // unigene_3058 // unigene_968 // unigene_1374 // unigene_5737 // unigene_14807 // unigene_5036 // unigene_5878 // unigene_11493 // unigene_1579 // unige…
GO:0009790	Biological Process	embryonic development	5	363	100	8581	0.42	0.73	// unigene_2562 // unigene_10749 // unigene_10748 // unigene_9129 // unigene_12508	// unigene_10630 // unigene_11555 // unigene_11554 // unigene_1928 // unigene_11002 // unigene_3102 // unigene_10188 // unigene_1440 // unigene_4186 // unigene_4084 // unigene_8648 // unigene_2562 // unigene_4815 // unigene_1939 // unigene_10624 // unigene_10895 // unigene_884 // unigene_3953 // unigene_6471 // unigene_7836 // unigene_4885 // unigene_4887 // unigene_10221 // unigene_8704 // unige…
GO:0006350	Biological Process	transcription	28	363	628	8581	0.42	0.73	// unigene_4907 // unigene_4906 // unigene_4008 // unigene_6175 // unigene_3058 // unigene_1884 // unigene_5854 // unigene_10986 // unigene_3599 // unigene_11582 // unigene_11583 // unigene_5238 // unigene_4557 // unigene_12777 // unigene_12779 // unigene_10020 // unigene_2562 // unigene_13857 // unigene_10749 // unigene_10748 // unigene_6414 // unigene_1161 // unigene_3489 // unigene_3488 // uni…	// unigene_12196 // unigene_12197 // unigene_3668 // unigene_5974 // unigene_12198 // unigene_5972 // unigene_15261 // unigene_5728 // unigene_5722 // unigene_5645 // unigene_5646 // unigene_4008 // unigene_11634 // unigene_6292 // unigene_11731 // unigene_11211 // unigene_11881 // unigene_12999 // unigene_3468 // unigene_13661 // unigene_11548 // unigene_13662 // unigene_5973 // unigene_11014 //…
GO:0009617	Biological Process	response to bacterium	5	363	101	8581	0.43	0.74	// unigene_8295 // unigene_3058 // unigene_10986 // unigene_9378 // unigene_1884	// unigene_12451 // unigene_5408 // unigene_10634 // unigene_5524 // unigene_5370 // unigene_10530 // unigene_10531 // unigene_14895 // unigene_1884 // unigene_1440 // unigene_2818 // unigene_2812 // unigene_2815 // unigene_2817 // unigene_2816 // unigene_11634 // unigene_6868 // unigene_8712 // unigene_10141 // unigene_11456 // unigene_3058 // unigene_5737 // unigene_14778 // unigene_5086 // uni…
GO:0051186	Biological Process	cofactor metabolic process	10	363	215	8581	0.43	0.74	// unigene_11564 // unigene_10289 // unigene_4451 // unigene_11989 // unigene_13355 // unigene_10463 // unigene_8641 // unigene_10966 // unigene_4051 // unigene_3628	// unigene_10634 // unigene_11007 // unigene_11006 // unigene_12988 // unigene_12582 // unigene_3913 // unigene_7263 // unigene_1204 // unigene_1207 // unigene_11326 // unigene_4162 // unigene_10431 // unigene_9063 // unigene_4004 // unigene_9785 // unigene_7462 // unigene_13385 // unigene_5001 // unigene_5000 // unigene_476 // unigene_13357 // unigene_9611 // unigene_11637 // unigene_6946 // uni…
GO:0060341	Biological Process	regulation of cellular localization	7	363	147	8581	0.43	0.74	// unigene_4557 // unigene_9129 // unigene_8295 // unigene_9452 // unigene_1884 // unigene_12936 // unigene_12935	// unigene_6118 // unigene_6119 // unigene_11647 // unigene_11822 // unigene_3668 // unigene_10634 // unigene_11555 // unigene_11554 // unigene_12822 // unigene_4800 // unigene_5370 // unigene_3102 // unigene_1884 // unigene_2818 // unigene_2815 // unigene_2817 // unigene_2816 // unigene_7583 // unigene_11634 // unigene_1569 // unigene_14403 // unigene_9260 // unigene_10313 // unigene_876 // unig…
GO:0055086	Biological Process	nucleobase, nucleoside and nucleotide metabolic process	12	363	262	8581	0.43	0.74	// unigene_10060 // unigene_8122 // unigene_177 // unigene_14408 // unigene_10463 // unigene_5090 // unigene_12936 // unigene_4051 // unigene_12935 // unigene_8729 // unigene_14183 // unigene_8043	// unigene_11647 // unigene_12452 // unigene_8498 // unigene_6112 // unigene_8494 // unigene_876 // unigene_12582 // unigene_14265 // unigene_7263 // unigene_13068 // unigene_11326 // unigene_5271 // unigene_2756 // unigene_1446 // unigene_7630 // unigene_7631 // unigene_10109 // unigene_4684 // unigene_5001 // unigene_5000 // unigene_476 // unigene_13357 // unigene_2443 // unigene_11637 // unige…
GO:0019220	Biological Process	regulation of phosphate metabolic process	8	363	171	8581	0.44	0.74	// unigene_1884 // unigene_9129 // unigene_4146 // unigene_12936 // unigene_12935 // unigene_9378 // unigene_11878 // unigene_6311	// unigene_3668 // unigene_5408 // unigene_10634 // unigene_11053 // unigene_4800 // unigene_11002 // unigene_4438 // unigene_3102 // unigene_646 // unigene_14895 // unigene_1884 // unigene_3820 // unigene_12904 // unigene_4241 // unigene_11529 // unigene_4186 // unigene_11634 // unigene_1569 // unigene_8875 // unigene_8648 // unigene_876 // unigene_9260 // unigene_9811 // unigene_9812 // unigene…
GO:0051174	Biological Process	regulation of phosphorus metabolic process	8	363	171	8581	0.44	0.74	// unigene_1884 // unigene_9129 // unigene_4146 // unigene_12936 // unigene_12935 // unigene_9378 // unigene_11878 // unigene_6311	// unigene_3668 // unigene_5408 // unigene_10634 // unigene_11053 // unigene_4800 // unigene_11002 // unigene_4438 // unigene_3102 // unigene_646 // unigene_14895 // unigene_1884 // unigene_3820 // unigene_12904 // unigene_4241 // unigene_11529 // unigene_4186 // unigene_11634 // unigene_1569 // unigene_8875 // unigene_8648 // unigene_876 // unigene_9260 // unigene_9811 // unigene_9812 // unigene…
GO:0018193	Biological Process	peptidyl-amino acid modification	5	363	104	8581	0.45	0.75	// unigene_9378 // unigene_9129 // unigene_6311 // unigene_4557 // unigene_1884	// unigene_12196 // unigene_5408 // unigene_10634 // unigene_872 // unigene_11005 // unigene_11004 // unigene_4800 // unigene_11002 // unigene_714 // unigene_2205 // unigene_12197 // unigene_5728 // unigene_1884 // unigene_7583 // unigene_8875 // unigene_3694 // unigene_14504 // unigene_14370 // unigene_14371 // unigene_1928 // unigene_5438 // unigene_7215 // unigene_12198 // unigene_796 // unige…
GO:0006006	Biological Process	glucose metabolic process	5	363	104	8581	0.45	0.75	// unigene_10463 // unigene_4051 // unigene_8641 // unigene_3471 // unigene_1884	// unigene_3471 // unigene_7263 // unigene_13598 // unigene_1884 // unigene_7630 // unigene_13594 // unigene_10072 // unigene_476 // unigene_8641 // unigene_768 // unigene_11637 // unigene_4084 // unigene_767 // unigene_8712 // unigene_12598 // unigene_12599 // unigene_12366 // unigene_14883 // unigene_2216 // unigene_9155 // unigene_3501 // unigene_5876 // unigene_5872 // unigene_3894 // unigene…
GO:0006399	Biological Process	tRNA metabolic process	5	363	104	8581	0.45	0.75	// unigene_11564 // unigene_9392 // unigene_12809 // unigene_10099 // unigene_12810	// unigene_12195 // unigene_3475 // unigene_4535 // unigene_4536 // unigene_5846 // unigene_5845 // unigene_2565 // unigene_9241 // unigene_8710 // unigene_10707 // unigene_9796 // unigene_12361 // unigene_7629 // unigene_5633 // unigene_12912 // unigene_9392 // unigene_10898 // unigene_12294 // unigene_10812 // unigene_5388 // unigene_5389 // unigene_9315 // unigene_9314 // unigene_11138 // unig…
GO:0048523	Biological Process	negative regulation of cellular process	18	363	404	8581	0.45	0.75	// unigene_6311 // unigene_1161 // unigene_12508 // unigene_3489 // unigene_4557 // unigene_3488 // unigene_8295 // unigene_9129 // unigene_10749 // unigene_10748 // unigene_3058 // unigene_14183 // unigene_1884 // unigene_10020 // unigene_10986 // unigene_9378 // unigene_10019 // unigene_10018	// unigene_8497 // unigene_8496 // unigene_9908 // unigene_14895 // unigene_3820 // unigene_12093 // unigene_11634 // unigene_8875 // unigene_760 // unigene_1833 // unigene_12366 // unigene_15041 // unigene_7450 // unigene_3953 // unigene_3896 // unigene_13260 // unigene_11493 // unigene_13347 // unigene_11083 // unigene_11081 // unigene_11948 // unigene_8704 // unigene_13000 // unigene_2432 // u…
GO:0023034	Biological Process	intracellular signaling pathway	9	363	197	8581	0.46	0.75	// unigene_4557 // unigene_9129 // unigene_8295 // unigene_12963 // unigene_3058 // unigene_1884 // unigene_10986 // unigene_9378 // unigene_6311	// unigene_14365 // unigene_3668 // unigene_5409 // unigene_14366 // unigene_10634 // unigene_5401 // unigene_11053 // unigene_11002 // unigene_12007 // unigene_5524 // unigene_2205 // unigene_10630 // unigene_14895 // unigene_4360 // unigene_7635 // unigene_4164 // unigene_4241 // unigene_4847 // unigene_14817 // unigene_4186 // unigene_11634 // unigene_7065 // unigene_8875 // unigene_8648 // un…
GO:0019226	Biological Process	transmission of nerve impulse	7	363	154	8581	0.48	0.78	// unigene_11429 // unigene_11428 // unigene_2163 // unigene_2162 // unigene_9452 // unigene_1884 // unigene_14183	// unigene_6118 // unigene_6119 // unigene_3577 // unigene_3576 // unigene_3578 // unigene_11053 // unigene_876 // unigene_2205 // unigene_1884 // unigene_1889 // unigene_7895 // unigene_2818 // unigene_1366 // unigene_14763 // unigene_10634 // unigene_2815 // unigene_2817 // unigene_2816 // unigene_5736 // unigene_11632 // unigene_11633 // unigene_2443 // unigene_8875 // unigene_14403 // unigene…
GO:0002682	Biological Process	regulation of immune system process	6	363	131	8581	0.48	0.78	// unigene_9129 // unigene_8295 // unigene_3058 // unigene_1884 // unigene_9378 // unigene_10986	// unigene_5409 // unigene_5408 // unigene_9789 // unigene_10634 // unigene_11053 // unigene_4800 // unigene_5524 // unigene_2205 // unigene_14895 // unigene_1884 // unigene_3820 // unigene_4241 // unigene_4847 // unigene_11634 // unigene_8875 // unigene_10141 // unigene_876 // unigene_11398 // unigene_10251 // unigene_5438 // unigene_9790 // unigene_1542 // unigene_3058 // unigene_3819 // unigen…
GO:0051704	Biological Process	multi-organism process	9	363	205	8581	0.5	0.79	// unigene_2495 // unigene_448 // unigene_3058 // unigene_8295 // unigene_9452 // unigene_1884 // unigene_9378 // unigene_7111 // unigene_10986	// unigene_12451 // unigene_8964 // unigene_10634 // unigene_13477 // unigene_2204 // unigene_5370 // unigene_5408 // unigene_10530 // unigene_13339 // unigene_14895 // unigene_4360 // unigene_1440 // unigene_2818 // unigene_7464 // unigene_6515 // unigene_2812 // unigene_2815 // unigene_6511 // unigene_2817 // unigene_2667 // unigene_11634 // unigene_6868 // unigene_14403 // unigene_8712 // unig…
GO:0009967	Biological Process	positive regulation of signal transduction	6	363	135	8581	0.51	0.79	// unigene_9129 // unigene_4557 // unigene_3058 // unigene_1884 // unigene_10986 // unigene_6311	// unigene_5408 // unigene_12822 // unigene_4800 // unigene_11002 // unigene_4557 // unigene_2205 // unigene_10630 // unigene_14895 // unigene_1884 // unigene_3820 // unigene_2818 // unigene_2815 // unigene_2817 // unigene_2816 // unigene_11634 // unigene_8875 // unigene_14153 // unigene_14403 // unigene_10986 // unigene_9811 // unigene_9812 // unigene_13077 // unigene_1928 // unigene_10251 // un…
GO:0051050	Biological Process	positive regulation of transport	6	363	133	8581	0.5	0.79	// unigene_4557 // unigene_8295 // unigene_9452 // unigene_1884 // unigene_12936 // unigene_12935	// unigene_14365 // unigene_3668 // unigene_11647 // unigene_14366 // unigene_3577 // unigene_3576 // unigene_11555 // unigene_3578 // unigene_12822 // unigene_4800 // unigene_11002 // unigene_12007 // unigene_5408 // unigene_1884 // unigene_1446 // unigene_2818 // unigene_10634 // unigene_2815 // unigene_2817 // unigene_2816 // unigene_1818 // unigene_4848 // unigene_11634 // unigene_2443 // uni…
GO:0010033	Biological Process	response to organic substance	19	363	445	8581	0.52	0.79	// unigene_9378 // unigene_11429 // unigene_11428 // unigene_2562 // unigene_15320 // unigene_2162 // unigene_9452 // unigene_9129 // unigene_8295 // unigene_10749 // unigene_10748 // unigene_3058 // unigene_2109 // unigene_1884 // unigene_12936 // unigene_12935 // unigene_2163 // unigene_14183 // unigene_10986	// unigene_11647 // unigene_5086 // unigene_5408 // unigene_14895 // unigene_3820 // unigene_4004 // unigene_4157 // unigene_7737 // unigene_6511 // unigene_11634 // unigene_12533 // unigene_11010 // unigene_12449 // unigene_9153 // unigene_9154 // unigene_6471 // unigene_5370 // unigene_5032 // unigene_13260 // unigene_1009 // unigene_5031 // unigene_5036 // unigene_13847 // unigene_13346 // uni…
GO:0009607	Biological Process	response to biotic stimulus	6	363	134	8581	0.5	0.79	// unigene_3058 // unigene_8295 // unigene_9452 // unigene_1884 // unigene_9378 // unigene_10986	// unigene_12451 // unigene_8964 // unigene_10634 // unigene_13477 // unigene_5524 // unigene_5370 // unigene_5408 // unigene_10530 // unigene_10531 // unigene_14895 // unigene_1884 // unigene_7635 // unigene_2818 // unigene_7464 // unigene_6515 // unigene_2812 // unigene_2815 // unigene_2817 // unigene_2816 // unigene_11634 // unigene_6868 // unigene_8712 // unigene_11712 // unigene_10141 // uni…
GO:0009112	Biological Process	nucleobase metabolic process	5	363	111	8581	0.51	0.79	// unigene_14408 // unigene_8729 // unigene_8122 // unigene_5090 // unigene_8043	// unigene_12452 // unigene_6112 // unigene_5974 // unigene_5973 // unigene_13068 // unigene_2756 // unigene_7630 // unigene_7631 // unigene_5001 // unigene_5000 // unigene_14408 // unigene_11637 // unigene_8712 // unigene_13661 // unigene_13662 // unigene_2055 // unigene_12361 // unigene_5739 // unigene_10542 // unigene_2587 // unigene_3116 // unigene_3115 // unigene_3053 // unigene_2588 // unig…
GO:0016265	Biological Process	death	10	363	229	8581	0.51	0.79	// unigene_13688 // unigene_3058 // unigene_5856 // unigene_5857 // unigene_8295 // unigene_10749 // unigene_10748 // unigene_1884 // unigene_12508 // unigene_10986	// unigene_3668 // unigene_11647 // unigene_10634 // unigene_11555 // unigene_11554 // unigene_12822 // unigene_876 // unigene_11241 // unigene_11240 // unigene_14897 // unigene_10531 // unigene_14895 // unigene_1884 // unigene_7635 // unigene_4435 // unigene_1446 // unigene_2432 // unigene_2818 // unigene_4241 // unigene_1366 // unigene_2832 // unigene_55 // unigene_10748 // unigene_2815 // unig…
GO:0050793	Biological Process	regulation of developmental process	10	363	230	8581	0.51	0.79	// unigene_2562 // unigene_9452 // unigene_9129 // unigene_10749 // unigene_10748 // unigene_3058 // unigene_1884 // unigene_12508 // unigene_9378 // unigene_10986	// unigene_14365 // unigene_3668 // unigene_14366 // unigene_13029 // unigene_12822 // unigene_1928 // unigene_11002 // unigene_9129 // unigene_5524 // unigene_2205 // unigene_3102 // unigene_10630 // unigene_14895 // unigene_1884 // unigene_7635 // unigene_1446 // unigene_9789 // unigene_2818 // unigene_4241 // unigene_1366 // unigene_10481 // unigene_2815 // unigene_2817 // unigene_2816 // unig…
GO:0006954	Biological Process	inflammatory response	5	363	109	8581	0.49	0.79	// unigene_8295 // unigene_3058 // unigene_10986 // unigene_9129 // unigene_1884	// unigene_14365 // unigene_3668 // unigene_14366 // unigene_4800 // unigene_5524 // unigene_5370 // unigene_1884 // unigene_2818 // unigene_7204 // unigene_4847 // unigene_2815 // unigene_2817 // unigene_2816 // unigene_11634 // unigene_1569 // unigene_10141 // unigene_876 // unigene_5438 // unigene_3058 // unigene_5086 // unigene_3586 // unigene_9667 // unigene_4885 // unigene_4886 // unigene_4…
GO:0023056	Biological Process	positive regulation of signaling process	6	363	135	8581	0.51	0.79	// unigene_9129 // unigene_4557 // unigene_3058 // unigene_1884 // unigene_10986 // unigene_6311	// unigene_5408 // unigene_12822 // unigene_4800 // unigene_11002 // unigene_4557 // unigene_2205 // unigene_10630 // unigene_14895 // unigene_1884 // unigene_3820 // unigene_2818 // unigene_2815 // unigene_2817 // unigene_2816 // unigene_11634 // unigene_8875 // unigene_14153 // unigene_14403 // unigene_10986 // unigene_9811 // unigene_9812 // unigene_13077 // unigene_1928 // unigene_10251 // un…
GO:0010647	Biological Process	positive regulation of cell communication	7	363	160	8581	0.52	0.79	// unigene_9129 // unigene_4557 // unigene_9452 // unigene_3058 // unigene_1884 // unigene_10986 // unigene_6311	// unigene_5408 // unigene_10634 // unigene_12822 // unigene_4800 // unigene_11002 // unigene_12007 // unigene_2205 // unigene_10630 // unigene_14895 // unigene_1884 // unigene_3820 // unigene_2818 // unigene_2815 // unigene_2817 // unigene_2816 // unigene_11634 // unigene_8875 // unigene_14153 // unigene_14403 // unigene_876 // unigene_10986 // unigene_9811 // unigene_9812 // unigene_13077 // un…
GO:0007268	Biological Process	synaptic transmission	6	363	136	8581	0.52	0.79	// unigene_11429 // unigene_11428 // unigene_2163 // unigene_2162 // unigene_9452 // unigene_14183	// unigene_6118 // unigene_6119 // unigene_3577 // unigene_10634 // unigene_3578 // unigene_11053 // unigene_876 // unigene_5370 // unigene_1889 // unigene_7895 // unigene_14763 // unigene_3576 // unigene_11632 // unigene_11633 // unigene_2443 // unigene_8875 // unigene_14403 // unigene_9260 // unigene_10141 // unigene_10313 // unigene_2624 // unigene_9792 // unigene_1939 // unigene_968 // unigen…
GO:0008219	Biological Process	cell death	10	363	229	8581	0.51	0.79	// unigene_13688 // unigene_3058 // unigene_5856 // unigene_5857 // unigene_8295 // unigene_10749 // unigene_10748 // unigene_1884 // unigene_12508 // unigene_10986	// unigene_3668 // unigene_11647 // unigene_10634 // unigene_11555 // unigene_11554 // unigene_12822 // unigene_876 // unigene_11241 // unigene_11240 // unigene_14897 // unigene_10531 // unigene_14895 // unigene_1884 // unigene_7635 // unigene_4435 // unigene_1446 // unigene_2432 // unigene_2818 // unigene_4241 // unigene_1366 // unigene_2832 // unigene_55 // unigene_10748 // unigene_2815 // unig…
GO:0007267	Biological Process	cell-cell signaling	8	363	183	8581	0.51	0.79	// unigene_11429 // unigene_11428 // unigene_2163 // unigene_2162 // unigene_8295 // unigene_9452 // unigene_1884 // unigene_14183	// unigene_6118 // unigene_6119 // unigene_11647 // unigene_3577 // unigene_3576 // unigene_11555 // unigene_3578 // unigene_12822 // unigene_11053 // unigene_4800 // unigene_2959 // unigene_1884 // unigene_1889 // unigene_7895 // unigene_1446 // unigene_2818 // unigene_14763 // unigene_10634 // unigene_2815 // unigene_2817 // unigene_2816 // unigene_4848 // unigene_11632 // unigene_11633 // unig…
GO:0009628	Biological Process	response to abiotic stimulus	9	363	202	8581	0.49	0.79	// unigene_11429 // unigene_11428 // unigene_2163 // unigene_2162 // unigene_9452 // unigene_6798 // unigene_2109 // unigene_1884 // unigene_12508	// unigene_12451 // unigene_11555 // unigene_11554 // unigene_12822 // unigene_11002 // unigene_12007 // unigene_3102 // unigene_13339 // unigene_14895 // unigene_1884 // unigene_7635 // unigene_1446 // unigene_3779 // unigene_9776 // unigene_2284 // unigene_6511 // unigene_1818 // unigene_475 // unigene_2568 // unigene_8875 // unigene_10783 // unigene_8648 // unigene_14403 // unigene_13112 // un…
GO:0001775	Biological Process	cell activation	5	363	115	8581	0.54	0.81	// unigene_8295 // unigene_3058 // unigene_10986 // unigene_9378 // unigene_1884	// unigene_5408 // unigene_10634 // unigene_12822 // unigene_11053 // unigene_4800 // unigene_11002 // unigene_2205 // unigene_14895 // unigene_1884 // unigene_3820 // unigene_876 // unigene_1818 // unigene_11634 // unigene_1569 // unigene_760 // unigene_1817 // unigene_10141 // unigene_1928 // unigene_10251 // unigene_7450 // unigene_5438 // unigene_3058 // unigene_5737 // unigene_3819 // unigen…
GO:0048609	Biological Process	reproductive process in a multicellular organism	5	363	116	8581	0.55	0.82	// unigene_10749 // unigene_10748 // unigene_9452 // unigene_14183 // unigene_2562	// unigene_1928 // unigene_2204 // unigene_5370 // unigene_3102 // unigene_1440 // unigene_4241 // unigene_2812 // unigene_11938 // unigene_1569 // unigene_8875 // unigene_2562 // unigene_11796 // unigene_14778 // unigene_5438 // unigene_13586 // unigene_7788 // unigene_5304 // unigene_5305 // unigene_8226 // unigene_5303 // unigene_13260 // unigene_14776 // unigene_14777 // unigene_11493 // unig…
GO:0032504	Biological Process	multicellular organism reproduction	5	363	116	8581	0.55	0.82	// unigene_10749 // unigene_10748 // unigene_9452 // unigene_14183 // unigene_2562	// unigene_1928 // unigene_2204 // unigene_5370 // unigene_3102 // unigene_1440 // unigene_4241 // unigene_2812 // unigene_11938 // unigene_1569 // unigene_8875 // unigene_2562 // unigene_11796 // unigene_14778 // unigene_5438 // unigene_13586 // unigene_7788 // unigene_5304 // unigene_5305 // unigene_8226 // unigene_5303 // unigene_13260 // unigene_14776 // unigene_14777 // unigene_11493 // unig…
GO:0016070	Biological Process	RNA metabolic process	37	363	887	8581	0.56	0.83	// unigene_4907 // unigene_4906 // unigene_10099 // unigene_4008 // unigene_6175 // unigene_3058 // unigene_1884 // unigene_5854 // unigene_3822 // unigene_12809 // unigene_10986 // unigene_3599 // unigene_11582 // unigene_11583 // unigene_5238 // unigene_4557 // unigene_12777 // unigene_12779 // unigene_10020 // unigene_3824 // unigene_2562 // unigene_11564 // unigene_11397 // unigene_11396 // u…	// unigene_12195 // unigene_12196 // unigene_12197 // unigene_3668 // unigene_12587 // unigene_12586 // unigene_5974 // unigene_12198 // unigene_5972 // unigene_15261 // unigene_5728 // unigene_3823 // unigene_3822 // unigene_5722 // unigene_3825 // unigene_3824 // unigene_5645 // unigene_95 // unigene_5109 // unigene_5646 // unigene_4008 // unigene_11634 // unigene_6292 // unigene_11731 // unige…
GO:0031325	Biological Process	positive regulation of cellular metabolic process	11	363	264	8581	0.56	0.84	// unigene_2562 // unigene_6698 // unigene_4557 // unigene_9129 // unigene_10749 // unigene_10748 // unigene_3058 // unigene_1884 // unigene_6311 // unigene_9378 // unigene_10986	// unigene_3668 // unigene_13069 // unigene_5408 // unigene_9789 // unigene_10634 // unigene_4800 // unigene_11002 // unigene_7484 // unigene_4186 // unigene_2205 // unigene_3102 // unigene_8626 // unigene_14895 // unigene_1884 // unigene_7635 // unigene_2818 // unigene_4241 // unigene_2812 // unigene_2815 // unigene_2817 // unigene_2816 // unigene_1818 // unigene_4848 // unigene_7583 // unigene_…
GO:0032268	Biological Process	regulation of cellular protein metabolic process	8	363	192	8581	0.57	0.84	// unigene_6698 // unigene_9129 // unigene_10749 // unigene_10748 // unigene_1884 // unigene_1442 // unigene_9378 // unigene_6311	// unigene_13069 // unigene_5408 // unigene_10634 // unigene_4800 // unigene_11002 // unigene_7484 // unigene_2205 // unigene_3102 // unigene_14895 // unigene_1884 // unigene_1442 // unigene_7635 // unigene_9385 // unigene_4000 // unigene_1818 // unigene_4848 // unigene_7583 // unigene_11888 // unigene_8875 // unigene_8648 // unigene_3819 // unigene_1928 // unigene_9712 // unigene_14503 // unigen…
GO:0060255	Biological Process	regulation of macromolecule metabolic process	34	363	825	8581	0.59	0.86	// unigene_4907 // unigene_4906 // unigene_4008 // unigene_6175 // unigene_9129 // unigene_3058 // unigene_1884 // unigene_5854 // unigene_1442 // unigene_6311 // unigene_3599 // unigene_11582 // unigene_11583 // unigene_5238 // unigene_4557 // unigene_12777 // unigene_12779 // unigene_10020 // unigene_10986 // unigene_2562 // unigene_11397 // unigene_11396 // unigene_13857 // unigene_10749 // un…	// unigene_12196 // unigene_12197 // unigene_3668 // unigene_12587 // unigene_12586 // unigene_12198 // unigene_5972 // unigene_15261 // unigene_5728 // unigene_3820 // unigene_95 // unigene_4000 // unigene_4008 // unigene_6277 // unigene_12093 // unigene_8065 // unigene_11634 // unigene_11888 // unigene_11731 // unigene_11211 // unigene_11881 // unigene_9712 // unigene_5227 // unigene_3468 // un…
GO:0022414	Biological Process	reproductive process	9	363	221	8581	0.59	0.87	// unigene_9452 // unigene_2495 // unigene_10749 // unigene_10748 // unigene_14183 // unigene_448 // unigene_9378 // unigene_7111 // unigene_2562	// unigene_14365 // unigene_1098 // unigene_14366 // unigene_1099 // unigene_1928 // unigene_11002 // unigene_1096 // unigene_1097 // unigene_2204 // unigene_5370 // unigene_3102 // unigene_5408 // unigene_14895 // unigene_4186 // unigene_9899 // unigene_1440 // unigene_7788 // unigene_4318 // unigene_2818 // unigene_4241 // unigene_2284 // unigene_2812 // unigene_2815 // unigene_6511 // unigene_…
GO:0040011	Biological Process	locomotion	7	363	172	8581	0.6	0.87	// unigene_9129 // unigene_8295 // unigene_10749 // unigene_10748 // unigene_3058 // unigene_10986 // unigene_6311	// unigene_6118 // unigene_6119 // unigene_11647 // unigene_13029 // unigene_10634 // unigene_1928 // unigene_11002 // unigene_14895 // unigene_7635 // unigene_1446 // unigene_2818 // unigene_14762 // unigene_2815 // unigene_11081 // unigene_2817 // unigene_2667 // unigene_4186 // unigene_2443 // unigene_6868 // unigene_8648 // unigene_11880 // unigene_10986 // unigene_13077 // unigene_10141 // u…
GO:0051707	Biological Process	response to other organism	5	363	124	8581	0.61	0.87	// unigene_8295 // unigene_3058 // unigene_10986 // unigene_9378 // unigene_1884	// unigene_12451 // unigene_8964 // unigene_10634 // unigene_13477 // unigene_5524 // unigene_5370 // unigene_5408 // unigene_10530 // unigene_10531 // unigene_14895 // unigene_1884 // unigene_1440 // unigene_2818 // unigene_7464 // unigene_6515 // unigene_2812 // unigene_2815 // unigene_2817 // unigene_2816 // unigene_11634 // unigene_6868 // unigene_8712 // unigene_10141 // unigene_11456 // uni…
GO:0016477	Biological Process	cell migration	5	363	124	8581	0.61	0.87	// unigene_8295 // unigene_3058 // unigene_6311 // unigene_9129 // unigene_10986	// unigene_1928 // unigene_11002 // unigene_14895 // unigene_7635 // unigene_1446 // unigene_2818 // unigene_2815 // unigene_2817 // unigene_2667 // unigene_4186 // unigene_6868 // unigene_8648 // unigene_11880 // unigene_10986 // unigene_13077 // unigene_10141 // unigene_10251 // unigene_13754 // unigene_1939 // unigene_3058 // unigene_1676 // unigene_5737 // unigene_884 // unigene_9491 // unige…
GO:0000003	Biological Process	reproduction	9	363	224	8581	0.61	0.88	// unigene_9452 // unigene_2495 // unigene_10749 // unigene_10748 // unigene_14183 // unigene_448 // unigene_9378 // unigene_7111 // unigene_2562	// unigene_14365 // unigene_1098 // unigene_14366 // unigene_1099 // unigene_1928 // unigene_11002 // unigene_1096 // unigene_1097 // unigene_2204 // unigene_5370 // unigene_3102 // unigene_5408 // unigene_14895 // unigene_4186 // unigene_9899 // unigene_1440 // unigene_7788 // unigene_4318 // unigene_2818 // unigene_4241 // unigene_2284 // unigene_2812 // unigene_2815 // unigene_6511 // unigene_…
GO:0016052	Biological Process	carbohydrate catabolic process	5	363	125	8581	0.61	0.88	// unigene_10463 // unigene_4051 // unigene_8641 // unigene_7100 // unigene_9741	// unigene_12823 // unigene_4800 // unigene_7263 // unigene_13598 // unigene_7630 // unigene_13594 // unigene_10072 // unigene_6511 // unigene_476 // unigene_8641 // unigene_768 // unigene_11637 // unigene_4084 // unigene_767 // unigene_7100 // unigene_3093 // unigene_12598 // unigene_12599 // unigene_14883 // unigene_2216 // unigene_9155 // unigene_3501 // unigene_5872 // unigene_6934 // unigene…
GO:0031667	Biological Process	response to nutrient levels	6	363	151	8581	0.62	0.88	// unigene_15320 // unigene_9129 // unigene_9452 // unigene_1884 // unigene_14183 // unigene_12508	// unigene_11647 // unigene_5408 // unigene_151 // unigene_152 // unigene_5370 // unigene_4168 // unigene_8626 // unigene_14895 // unigene_1884 // unigene_7635 // unigene_4167 // unigene_1446 // unigene_2818 // unigene_7737 // unigene_4847 // unigene_2815 // unigene_2817 // unigene_2816 // unigene_1569 // unigene_11604 // unigene_14403 // unigene_1815 // unigene_8712 // unigene_3694 // unigene_13…
GO:0019318	Biological Process	hexose metabolic process	5	363	127	8581	0.63	0.89	// unigene_10463 // unigene_4051 // unigene_8641 // unigene_3471 // unigene_1884	// unigene_3471 // unigene_3100 // unigene_7263 // unigene_13598 // unigene_1884 // unigene_7630 // unigene_13594 // unigene_1019 // unigene_10072 // unigene_476 // unigene_8641 // unigene_768 // unigene_11637 // unigene_4084 // unigene_767 // unigene_8712 // unigene_12598 // unigene_12599 // unigene_12366 // unigene_14883 // unigene_2216 // unigene_9155 // unigene_13418 // unigene_4158 // unigen…
GO:0044085	Biological Process	cellular component biogenesis	24	363	597	8581	0.63	0.89	// unigene_403 // unigene_648 // unigene_9129 // unigene_6983 // unigene_3822 // unigene_6706 // unigene_6702 // unigene_6466 // unigene_6814 // unigene_1281 // unigene_4557 // unigene_7146 // unigene_1704 // unigene_3824 // unigene_1236 // unigene_6588 // unigene_6734 // unigene_6527 // unigene_196 // unigene_7052 // unigene_87 // unigene_9452 // unigene_370 // unigene_7114	// unigene_607 // unigene_711 // unigene_15389 // unigene_3823 // unigene_3822 // unigene_5725 // unigene_2110 // unigene_3825 // unigene_3824 // unigene_5645 // unigene_5646 // unigene_6514 // unigene_12797 // unigene_8402 // unigene_8870 // unigene_761 // unigene_13916 // unigene_13667 // unigene_3468 // unigene_13660 // unigene_13918 // unigene_6779 // unigene_10428 // unigene_1543 // unigene_…
GO:0044237	Biological Process	cellular metabolic process	132	363	3213	8581	0.63	0.89	// unigene_403 // unigene_3471 // unigene_648 // unigene_2611 // unigene_3774 // unigene_1884 // unigene_1442 // unigene_6706 // unigene_3824 // unigene_6466 // unigene_1281 // unigene_4008 // unigene_2281 // unigene_14408 // unigene_8641 // unigene_2441 // unigene_2562 // unigene_11878 // unigene_11397 // unigene_11396 // unigene_11469 // unigene_2057 // unigene_13857 // unigene_3058 // unigene_…	// unigene_12626 // unigene_12195 // unigene_12196 // unigene_12197 // unigene_2314 // unigene_12193 // unigene_12198 // unigene_8796 // unigene_8404 // unigene_3946 // unigene_8401 // unigene_12586 // unigene_12533 // unigene_12536 // unigene_14345 // unigene_12535 // unigene_13664 // unigene_12440 // unigene_3468 // unigene_13661 // unigene_13660 // unigene_13663 // unigene_13662 // unigene_610…
GO:0009991	Biological Process	response to extracellular stimulus	6	363	154	8581	0.64	0.89	// unigene_15320 // unigene_9129 // unigene_9452 // unigene_1884 // unigene_14183 // unigene_12508	// unigene_11647 // unigene_5408 // unigene_151 // unigene_152 // unigene_5370 // unigene_4168 // unigene_8626 // unigene_14895 // unigene_1884 // unigene_7635 // unigene_4167 // unigene_1446 // unigene_2818 // unigene_7737 // unigene_4847 // unigene_2815 // unigene_2817 // unigene_2816 // unigene_1569 // unigene_11604 // unigene_14403 // unigene_1815 // unigene_8712 // unigene_3694 // unigene_13…
GO:0010604	Biological Process	positive regulation of macromolecule metabolic process	10	363	257	8581	0.65	0.9	// unigene_2562 // unigene_6698 // unigene_4557 // unigene_10749 // unigene_10748 // unigene_3058 // unigene_1884 // unigene_6311 // unigene_9378 // unigene_10986	// unigene_3668 // unigene_13069 // unigene_5408 // unigene_9789 // unigene_10634 // unigene_12822 // unigene_4800 // unigene_11002 // unigene_7484 // unigene_4186 // unigene_2205 // unigene_3102 // unigene_10630 // unigene_14895 // unigene_1884 // unigene_7635 // unigene_2818 // unigene_4241 // unigene_2812 // unigene_2815 // unigene_2817 // unigene_2816 // unigene_1818 // unigene_4848 // unigen…
GO:0006629	Biological Process	lipid metabolic process	16	363	407	8581	0.65	0.9	// unigene_14683 // unigene_11410 // unigene_2911 // unigene_11359 // unigene_13355 // unigene_4463 // unigene_4146 // unigene_4931 // unigene_14604 // unigene_9129 // unigene_8750 // unigene_1161 // unigene_2441 // unigene_8170 // unigene_11878 // unigene_8199	// unigene_5084 // unigene_5083 // unigene_3912 // unigene_2114 // unigene_5723 // unigene_5645 // unigene_8796 // unigene_5646 // unigene_6511 // unigene_12104 // unigene_10941 // unigene_10942 // unigene_8610 // unigene_6102 // unigene_11398 // unigene_3467 // unigene_3466 // unigene_15041 // unigene_3292 // unigene_3295 // unigene_6471 // unigene_5370 // unigene_11942 // unigene_13347 // unige…
GO:0051128	Biological Process	regulation of cellular component organization	6	363	156	8581	0.65	0.9	// unigene_6698 // unigene_9129 // unigene_4557 // unigene_8295 // unigene_9452 // unigene_1884	// unigene_14365 // unigene_14366 // unigene_4967 // unigene_10634 // unigene_8497 // unigene_8496 // unigene_12822 // unigene_4968 // unigene_11002 // unigene_12007 // unigene_5370 // unigene_3102 // unigene_6372 // unigene_1884 // unigene_7635 // unigene_1446 // unigene_4241 // unigene_1366 // unigene_11517 // unigene_1280 // unigene_4848 // unigene_11938 // unigene_6373 // unigene_6868 // unig…
GO:0007243	Biological Process	protein kinase cascade	6	363	155	8581	0.64	0.9	// unigene_9129 // unigene_4557 // unigene_12963 // unigene_1884 // unigene_9378 // unigene_6311	// unigene_11647 // unigene_10630 // unigene_12822 // unigene_11053 // unigene_4800 // unigene_11002 // unigene_12007 // unigene_2205 // unigene_14895 // unigene_1884 // unigene_3820 // unigene_2818 // unigene_2815 // unigene_2817 // unigene_2816 // unigene_1818 // unigene_11634 // unigene_1569 // unigene_7065 // unigene_8875 // unigene_5401 // unigene_1817 // unigene_9811 // unigene_9812 // unig…
GO:0042221	Biological Process	response to chemical stimulus	25	363	634	8581	0.67	0.91	// unigene_15320 // unigene_1884 // unigene_4146 // unigene_14183 // unigene_6311 // unigene_9129 // unigene_8295 // unigene_10986 // unigene_2562 // unigene_11429 // unigene_11428 // unigene_2163 // unigene_2162 // unigene_10749 // unigene_10748 // unigene_2109 // unigene_12936 // unigene_12935 // unigene_3970 // unigene_4463 // unigene_3058 // unigene_9452 // unigene_9378 // unigene_11878 // un…	// unigene_11647 // unigene_5086 // unigene_13068 // unigene_14895 // unigene_3820 // unigene_11081 // unigene_4004 // unigene_4157 // unigene_4003 // unigene_7737 // unigene_6511 // unigene_11634 // unigene_8875 // unigene_12533 // unigene_11880 // unigene_11010 // unigene_12449 // unigene_9153 // unigene_9154 // unigene_9012 // unigene_7450 // unigene_12751 // unigene_6471 // unigene_5370 // un…
GO:0007242	Biological Process	intracellular signaling cascade	19	363	487	8581	0.67	0.92	// unigene_867 // unigene_1792 // unigene_11429 // unigene_9456 // unigene_11428 // unigene_2562 // unigene_2163 // unigene_2162 // unigene_4557 // unigene_9129 // unigene_9577 // unigene_12963 // unigene_3058 // unigene_2109 // unigene_1884 // unigene_10986 // unigene_9378 // unigene_14183 // unigene_6311	// unigene_11647 // unigene_8498 // unigene_8493 // unigene_14895 // unigene_3820 // unigene_12093 // unigene_11634 // unigene_11889 // unigene_12104 // unigene_7104 // unigene_7105 // unigene_8610 // unigene_3467 // unigene_3466 // unigene_9153 // unigene_9154 // unigene_9012 // unigene_4522 // unigene_7450 // unigene_6471 // unigene_5370 // unigene_13260 // unigene_11490 // unigene_11493 // uni…
GO:0005996	Biological Process	monosaccharide metabolic process	5	363	134	8581	0.67	0.92	// unigene_10463 // unigene_4051 // unigene_8641 // unigene_3471 // unigene_1884	// unigene_3471 // unigene_3100 // unigene_7263 // unigene_13598 // unigene_1884 // unigene_5271 // unigene_7630 // unigene_13594 // unigene_10073 // unigene_1019 // unigene_10072 // unigene_476 // unigene_8641 // unigene_768 // unigene_11637 // unigene_4084 // unigene_767 // unigene_8712 // unigene_12598 // unigene_12599 // unigene_12366 // unigene_14883 // unigene_2216 // unigene_9155 // unigen…
GO:0065008	Biological Process	regulation of biological quality	20	363	514	8581	0.68	0.92	// unigene_6311 // unigene_3147 // unigene_5432 // unigene_2182 // unigene_12508 // unigene_2163 // unigene_2162 // unigene_9452 // unigene_9129 // unigene_8295 // unigene_10749 // unigene_10748 // unigene_3148 // unigene_11428 // unigene_1884 // unigene_12936 // unigene_11429 // unigene_12935 // unigene_3058 // unigene_10986	// unigene_11647 // unigene_3668 // unigene_6225 // unigene_14890 // unigene_14895 // unigene_7895 // unigene_4639 // unigene_4004 // unigene_8796 // unigene_2284 // unigene_6511 // unigene_11632 // unigene_11633 // unigene_11634 // unigene_763 // unigene_11880 // unigene_8610 // unigene_12449 // unigene_7518 // unigene_7450 // unigene_12751 // unigene_3953 // unigene_6471 // unigene_5370 // unig…
GO:0044267	Biological Process	cellular protein metabolic process	50	363	1258	8581	0.69	0.92	// unigene_403 // unigene_14250 // unigene_1278 // unigene_648 // unigene_4557 // unigene_12810 // unigene_9129 // unigene_5254 // unigene_1884 // unigene_6983 // unigene_1442 // unigene_12809 // unigene_6310 // unigene_6311 // unigene_1117 // unigene_6706 // unigene_6814 // unigene_1281 // unigene_307 // unigene_2281 // unigene_14604 // unigene_7146 // unigene_1704 // unigene_10867 // unigene_49…	// unigene_12626 // unigene_12196 // unigene_12197 // unigene_607 // unigene_14500 // unigene_5746 // unigene_5976 // unigene_8494 // unigene_12198 // unigene_714 // unigene_15389 // unigene_8247 // unigene_488 // unigene_5728 // unigene_483 // unigene_95 // unigene_486 // unigene_3564 // unigene_14170 // unigene_5647 // unigene_4000 // unigene_4157 // unigene_6970 // unigene_2284 // unigene_6305…
GO:0010941	Biological Process	regulation of cell death	7	363	188	8581	0.69	0.92	// unigene_3058 // unigene_8295 // unigene_10749 // unigene_10748 // unigene_1884 // unigene_12508 // unigene_10986	// unigene_3668 // unigene_10634 // unigene_11555 // unigene_11554 // unigene_12822 // unigene_876 // unigene_2205 // unigene_14895 // unigene_1884 // unigene_7635 // unigene_1446 // unigene_4004 // unigene_2818 // unigene_10748 // unigene_2815 // unigene_2817 // unigene_2816 // unigene_1818 // unigene_11634 // unigene_8875 // unigene_760 // unigene_1817 // unigene_9811 // unigene_9812 // unigene…
GO:0042325	Biological Process	regulation of phosphorylation	6	363	164	8581	0.7	0.93	// unigene_1884 // unigene_9129 // unigene_4146 // unigene_9378 // unigene_11878 // unigene_6311	// unigene_5408 // unigene_10634 // unigene_11053 // unigene_4800 // unigene_11002 // unigene_4438 // unigene_3102 // unigene_14895 // unigene_1884 // unigene_3820 // unigene_12904 // unigene_4241 // unigene_11529 // unigene_4186 // unigene_11634 // unigene_1569 // unigene_8875 // unigene_8648 // unigene_876 // unigene_9260 // unigene_9811 // unigene_9812 // unigene_1928 // unigene_10251 // unige…
GO:0043170	Biological Process	macromolecule metabolic process	109	363	2708	8581	0.7	0.93	// unigene_403 // unigene_712 // unigene_648 // unigene_11216 // unigene_2611 // unigene_1884 // unigene_1442 // unigene_6706 // unigene_3824 // unigene_6466 // unigene_1281 // unigene_4008 // unigene_2281 // unigene_8641 // unigene_8644 // unigene_3471 // unigene_7100 // unigene_2562 // unigene_11397 // unigene_11396 // unigene_11469 // unigene_13173 // unigene_13857 // unigene_3058 // unigene_9…	// unigene_12626 // unigene_12195 // unigene_12196 // unigene_12197 // unigene_3159 // unigene_12193 // unigene_12198 // unigene_8404 // unigene_3946 // unigene_8401 // unigene_12586 // unigene_12536 // unigene_14345 // unigene_12535 // unigene_13664 // unigene_3468 // unigene_13661 // unigene_13660 // unigene_13663 // unigene_13662 // unigene_6105 // unigene_6104 // unigene_7518 // unigene_2549 …
GO:0048518	Biological Process	positive regulation of biological process	19	363	500	8581	0.71	0.93	// unigene_6311 // unigene_2162 // unigene_11429 // unigene_11428 // unigene_2562 // unigene_2163 // unigene_1884 // unigene_4557 // unigene_9378 // unigene_9129 // unigene_8295 // unigene_10749 // unigene_10748 // unigene_3058 // unigene_6698 // unigene_12936 // unigene_12935 // unigene_9452 // unigene_10986	// unigene_11647 // unigene_5409 // unigene_15261 // unigene_5408 // unigene_14895 // unigene_3820 // unigene_6511 // unigene_11634 // unigene_8875 // unigene_11211 // unigene_11881 // unigene_9712 // unigene_8610 // unigene_11398 // unigene_12366 // unigene_7450 // unigene_6471 // unigene_5370 // unigene_5032 // unigene_13260 // unigene_5031 // unigene_11493 // unigene_13346 // unigene_13347 // …
GO:0009893	Biological Process	positive regulation of metabolic process	11	363	297	8581	0.71	0.93	// unigene_2562 // unigene_6698 // unigene_4557 // unigene_9129 // unigene_10749 // unigene_10748 // unigene_3058 // unigene_1884 // unigene_6311 // unigene_9378 // unigene_10986	// unigene_3668 // unigene_13069 // unigene_5408 // unigene_9789 // unigene_10634 // unigene_12822 // unigene_4800 // unigene_11002 // unigene_7484 // unigene_4186 // unigene_2959 // unigene_3102 // unigene_10630 // unigene_8626 // unigene_14895 // unigene_1884 // unigene_7635 // unigene_11446 // unigene_2818 // unigene_4241 // unigene_2812 // unigene_2815 // unigene_2817 // unigene_2816 // unige…
GO:0051246	Biological Process	regulation of protein metabolic process	8	363	218	8581	0.71	0.93	// unigene_6698 // unigene_9129 // unigene_10749 // unigene_10748 // unigene_1884 // unigene_1442 // unigene_9378 // unigene_6311	// unigene_13069 // unigene_5408 // unigene_10634 // unigene_4800 // unigene_11002 // unigene_7484 // unigene_2205 // unigene_3102 // unigene_14895 // unigene_1884 // unigene_1442 // unigene_7635 // unigene_9385 // unigene_4000 // unigene_4847 // unigene_1818 // unigene_4848 // unigene_7583 // unigene_11888 // unigene_8875 // unigene_8648 // unigene_1813 // unigene_1814 // unigene_3819 // unigene…
GO:0071310	Biological Process	cellular response to organic substance	8	363	220	8581	0.72	0.93	// unigene_8295 // unigene_10749 // unigene_10748 // unigene_2109 // unigene_1884 // unigene_9378 // unigene_14183 // unigene_2562	// unigene_14365 // unigene_3668 // unigene_11647 // unigene_14366 // unigene_1928 // unigene_11002 // unigene_2205 // unigene_3102 // unigene_4168 // unigene_11948 // unigene_14895 // unigene_1884 // unigene_7635 // unigene_4167 // unigene_1446 // unigene_4004 // unigene_2818 // unigene_14482 // unigene_14483 // unigene_2284 // unigene_2812 // unigene_2815 // unigene_2817 // unigene_2667 // unig…
GO:0051276	Biological Process	chromosome organization	5	363	140	8581	0.71	0.93	// unigene_6308 // unigene_13221 // unigene_6305 // unigene_6310 // unigene_14250	// unigene_4967 // unigene_11413 // unigene_14475 // unigene_4969 // unigene_4968 // unigene_13065 // unigene_6594 // unigene_7250 // unigene_3102 // unigene_5724 // unigene_2618 // unigene_2819 // unigene_4241 // unigene_13219 // unigene_13214 // unigene_13215 // unigene_10634 // unigene_11529 // unigene_10821 // unigene_11731 // unigene_13359 // unigene_9900 // unigene_2059 // unigene_10895 // …
GO:0003008	Biological Process	system process	12	363	327	8581	0.73	0.95	// unigene_11429 // unigene_11428 // unigene_2163 // unigene_2162 // unigene_177 // unigene_9129 // unigene_9452 // unigene_1884 // unigene_12936 // unigene_12935 // unigene_14183 // unigene_6311	// unigene_12451 // unigene_6118 // unigene_11647 // unigene_13613 // unigene_3668 // unigene_13029 // unigene_3577 // unigene_3576 // unigene_11555 // unigene_3578 // unigene_11053 // unigene_151 // unigene_11002 // unigene_152 // unigene_2205 // unigene_13847 // unigene_6119 // unigene_13339 // unigene_14895 // unigene_1884 // unigene_10435 // unigene_11281 // unigene_1889 // unigene_7895 // un…
GO:0045595	Biological Process	regulation of cell differentiation	6	363	171	8581	0.73	0.95	// unigene_10986 // unigene_3058 // unigene_1884 // unigene_2562 // unigene_9378 // unigene_12508	// unigene_10630 // unigene_13029 // unigene_12822 // unigene_4311 // unigene_5524 // unigene_5370 // unigene_14895 // unigene_1884 // unigene_7635 // unigene_9789 // unigene_2818 // unigene_4241 // unigene_1366 // unigene_10481 // unigene_2815 // unigene_2817 // unigene_2816 // unigene_1818 // unigene_11938 // unigene_4084 // unigene_8648 // unigene_2562 // unigene_12999 // unigene_7215 // unige…
GO:0070887	Biological Process	cellular response to chemical stimulus	12	363	329	8581	0.74	0.95	// unigene_2562 // unigene_3058 // unigene_9378 // unigene_8295 // unigene_10749 // unigene_10748 // unigene_2109 // unigene_1884 // unigene_6311 // unigene_3970 // unigene_14183 // unigene_10986	// unigene_14365 // unigene_14483 // unigene_11647 // unigene_14366 // unigene_3668 // unigene_3577 // unigene_3576 // unigene_8394 // unigene_3578 // unigene_151 // unigene_11002 // unigene_152 // unigene_4186 // unigene_2205 // unigene_3102 // unigene_4168 // unigene_11948 // unigene_14895 // unigene_1884 // unigene_11605 // unigene_7635 // unigene_4167 // unigene_1446 // unigene_8626 // unigen…
GO:0009611	Biological Process	response to wounding	6	363	178	8581	0.77	0.97	// unigene_9129 // unigene_8295 // unigene_3058 // unigene_1884 // unigene_10986 // unigene_6311	// unigene_14365 // unigene_3668 // unigene_14366 // unigene_12822 // unigene_4800 // unigene_11002 // unigene_152 // unigene_5524 // unigene_5370 // unigene_3102 // unigene_13282 // unigene_1884 // unigene_1446 // unigene_2818 // unigene_4847 // unigene_2815 // unigene_876 // unigene_2817 // unigene_2816 // unigene_1818 // unigene_11634 // unigene_1569 // unigene_8648 // unigene_14403 // unigene…
GO:0050794	Biological Process	regulation of cellular process	57	363	1475	8581	0.76	0.97	// unigene_4907 // unigene_4906 // unigene_5238 // unigene_6175 // unigene_9129 // unigene_12963 // unigene_3148 // unigene_11428 // unigene_1884 // unigene_5854 // unigene_1442 // unigene_3147 // unigene_4513 // unigene_14183 // unigene_10986 // unigene_9577 // unigene_4146 // unigene_3599 // unigene_11582 // unigene_11583 // unigene_4008 // unigene_4557 // unigene_4451 // unigene_8295 // unigen…	// unigene_12196 // unigene_12197 // unigene_12198 // unigene_14047 // unigene_12587 // unigene_12586 // unigene_8152 // unigene_12533 // unigene_12443 // unigene_3468 // unigene_12446 // unigene_12444 // unigene_12445 // unigene_6102 // unigene_12449 // unigene_3467 // unigene_3466 // unigene_13260 // unigene_1775 // unigene_1579 // unigene_4096 // unigene_4095 // unigene_4094 // unigene_3261 //…
GO:0006952	Biological Process	defense response	6	363	176	8581	0.76	0.97	// unigene_9129 // unigene_8295 // unigene_3058 // unigene_1884 // unigene_9378 // unigene_10986	// unigene_14365 // unigene_12451 // unigene_14366 // unigene_3668 // unigene_10634 // unigene_4800 // unigene_152 // unigene_5524 // unigene_5370 // unigene_8964 // unigene_10530 // unigene_10531 // unigene_13282 // unigene_1884 // unigene_2818 // unigene_7464 // unigene_6515 // unigene_4847 // unigene_2815 // unigene_2817 // unigene_2816 // unigene_11634 // unigene_1569 // unigene_6868 // unige…
GO:0032879	Biological Process	regulation of localization	10	363	284	8581	0.76	0.97	// unigene_6311 // unigene_4557 // unigene_9129 // unigene_8295 // unigene_9452 // unigene_3058 // unigene_1884 // unigene_12936 // unigene_12935 // unigene_10986	// unigene_14365 // unigene_6118 // unigene_11647 // unigene_14366 // unigene_3668 // unigene_3577 // unigene_3576 // unigene_11555 // unigene_8496 // unigene_12822 // unigene_11053 // unigene_4800 // unigene_11002 // unigene_152 // unigene_4186 // unigene_5370 // unigene_3102 // unigene_5408 // unigene_6119 // unigene_14895 // unigene_1884 // unigene_10435 // unigene_10434 // unigene_7635 // uni…
GO:0007399	Biological Process	nervous system development	9	363	259	8581	0.77	0.97	// unigene_5432 // unigene_2562 // unigene_9129 // unigene_9452 // unigene_1884 // unigene_12936 // unigene_12935 // unigene_14183 // unigene_6311	// unigene_14365 // unigene_6118 // unigene_14366 // unigene_3668 // unigene_3577 // unigene_3576 // unigene_11555 // unigene_8496 // unigene_12822 // unigene_11053 // unigene_151 // unigene_11002 // unigene_152 // unigene_2205 // unigene_2592 // unigene_10630 // unigene_2594 // unigene_14895 // unigene_1884 // unigene_7635 // unigene_1446 // unigene_4004 // unigene_2818 // unigene_8796 // unigen…
GO:0044262	Biological Process	cellular carbohydrate metabolic process	8	363	235	8581	0.78	0.98	// unigene_10060 // unigene_3471 // unigene_1884 // unigene_4451 // unigene_10463 // unigene_8641 // unigene_2441 // unigene_4051	// unigene_10634 // unigene_3471 // unigene_714 // unigene_3100 // unigene_7263 // unigene_13598 // unigene_1884 // unigene_5271 // unigene_7630 // unigene_13594 // unigene_9785 // unigene_10073 // unigene_2284 // unigene_1019 // unigene_10072 // unigene_476 // unigene_8641 // unigene_768 // unigene_2441 // unigene_4084 // unigene_767 // unigene_13443 // unigene_13442 // unigene_8712 // unigene_1…
GO:0019725	Biological Process	cellular homeostasis	8	363	238	8581	0.79	0.99	// unigene_12935 // unigene_2182 // unigene_9452 // unigene_3148 // unigene_1884 // unigene_12936 // unigene_3147 // unigene_12508	// unigene_6118 // unigene_6119 // unigene_11647 // unigene_5408 // unigene_3668 // unigene_3577 // unigene_3576 // unigene_3578 // unigene_12822 // unigene_11053 // unigene_1928 // unigene_4738 // unigene_4739 // unigene_2205 // unigene_7263 // unigene_14890 // unigene_14895 // unigene_1884 // unigene_10435 // unigene_10434 // unigene_1446 // unigene_4004 // unigene_2818 // unigene_8796 // unige…
GO:0051049	Biological Process	regulation of transport	7	363	246	8581	0.9	1	// unigene_4557 // unigene_9129 // unigene_8295 // unigene_9452 // unigene_1884 // unigene_12936 // unigene_12935	// unigene_14365 // unigene_6118 // unigene_11647 // unigene_14366 // unigene_3668 // unigene_3577 // unigene_3576 // unigene_11555 // unigene_8496 // unigene_12822 // unigene_11053 // unigene_4800 // unigene_11002 // unigene_152 // unigene_5370 // unigene_5408 // unigene_6119 // unigene_1884 // unigene_10435 // unigene_10434 // unigene_3820 // unigene_1446 // unigene_12379 // unigene_2818 // uni…
GO:0048468	Biological Process	cell development	6	363	233	8581	0.93	1	// unigene_9129 // unigene_10749 // unigene_10748 // unigene_1884 // unigene_2562 // unigene_12508	// unigene_3668 // unigene_8497 // unigene_8496 // unigene_12822 // unigene_151 // unigene_11002 // unigene_152 // unigene_2205 // unigene_3102 // unigene_14895 // unigene_4360 // unigene_7635 // unigene_11446 // unigene_4004 // unigene_2818 // unigene_4241 // unigene_1366 // unigene_10481 // unigene_2284 // unigene_14817 // unigene_2817 // unigene_2816 // unigene_1818 // unigene_7583 // unigene_…
GO:0007165	Biological Process	signal transduction	21	363	726	8581	0.97	1	// unigene_867 // unigene_1792 // unigene_11429 // unigene_9456 // unigene_11428 // unigene_13189 // unigene_2163 // unigene_2162 // unigene_4557 // unigene_9378 // unigene_9129 // unigene_9577 // unigene_12963 // unigene_3058 // unigene_2109 // unigene_1884 // unigene_2562 // unigene_6311 // unigene_4513 // unigene_14183 // unigene_10986	// unigene_12196 // unigene_12197 // unigene_8498 // unigene_8875 // unigene_8493 // unigene_11647 // unigene_5408 // unigene_11948 // unigene_10734 // unigene_10735 // unigene_3820 // unigene_10954 // unigene_12093 // unigene_7323 // unigene_11634 // unigene_11889 // unigene_12104 // unigene_8152 // unigene_7105 // unigene_7102 // unigene_12443 // unigene_12446 // unigene_12444 // unigene_12445 …
GO:0055082	Biological Process	cellular chemical homeostasis	5	363	208	8581	0.94	1	// unigene_12936 // unigene_9452 // unigene_12935 // unigene_12508 // unigene_1884	// unigene_6118 // unigene_6119 // unigene_11647 // unigene_5408 // unigene_3668 // unigene_3577 // unigene_3576 // unigene_3578 // unigene_12822 // unigene_1928 // unigene_2205 // unigene_7263 // unigene_14895 // unigene_1884 // unigene_10435 // unigene_10434 // unigene_1446 // unigene_4004 // unigene_2818 // unigene_8796 // unigene_1366 // unigene_2284 // unigene_10634 // unigene_2815 // unigen…
GO:0051716	Biological Process	cellular response to stimulus	13	363	520	8581	0.98	1	// unigene_2562 // unigene_9129 // unigene_9378 // unigene_8295 // unigene_10749 // unigene_10748 // unigene_3058 // unigene_2109 // unigene_1884 // unigene_6311 // unigene_3970 // unigene_14183 // unigene_10986	// unigene_11647 // unigene_5086 // unigene_14895 // unigene_4004 // unigene_2284 // unigene_8875 // unigene_12533 // unigene_12536 // unigene_8870 // unigene_12535 // unigene_11399 // unigene_11398 // unigene_9153 // unigene_7518 // unigene_9154 // unigene_9012 // unigene_7450 // unigene_12751 // unigene_6471 // unigene_5032 // unigene_13260 // unigene_1009 // unigene_5031 // unigene_11490 // un…
GO:0009966	Biological Process	regulation of signal transduction	6	363	298	8581	0.99	1	// unigene_9129 // unigene_4557 // unigene_3058 // unigene_1884 // unigene_10986 // unigene_6311	// unigene_14365 // unigene_6118 // unigene_14366 // unigene_14361 // unigene_14153 // unigene_14362 // unigene_10690 // unigene_12822 // unigene_11053 // unigene_4800 // unigene_14470 // unigene_13540 // unigene_12007 // unigene_4186 // unigene_2205 // unigene_5408 // unigene_6119 // unigene_11948 // unigene_14895 // unigene_1884 // unigene_14054 // unigene_13974 // unigene_7635 // unigene_2818 …
GO:0048869	Biological Process	cellular developmental process	10	363	377	8581	0.96	1	// unigene_2562 // unigene_9129 // unigene_8295 // unigene_10749 // unigene_10748 // unigene_3058 // unigene_1884 // unigene_12508 // unigene_9378 // unigene_10986	// unigene_8497 // unigene_8496 // unigene_14895 // unigene_4004 // unigene_2284 // unigene_5347 // unigene_12366 // unigene_7450 // unigene_5370 // unigene_13260 // unigene_5036 // unigene_6681 // unigene_13346 // unigene_11083 // unigene_11081 // unigene_8704 // unigene_13000 // unigene_5423 // unigene_3684 // unigene_3683 // unigene_3682 // unigene_14697 // unigene_5428 // unigene_11265 // uni…
GO:0008104	Biological Process	protein localization	6	363	313	8581	0.99	1	// unigene_13279 // unigene_1792 // unigene_9129 // unigene_4557 // unigene_9456 // unigene_1884	// unigene_5568 // unigene_4378 // unigene_5408 // unigene_11052 // unigene_3668 // unigene_11192 // unigene_970 // unigene_8493 // unigene_12825 // unigene_12351 // unigene_3102 // unigene_10630 // unigene_14897 // unigene_8256 // unigene_11249 // unigene_14127 // unigene_1889 // unigene_5725 // unigene_4639 // unigene_12021 // unigene_6211 // unigene_4241 // unigene_3782 // unigene_14811 // uni…
GO:0048513	Biological Process	organ development	14	363	422	8581	0.85	1	// unigene_12508 // unigene_2562 // unigene_9452 // unigene_9129 // unigene_8295 // unigene_10749 // unigene_10748 // unigene_3058 // unigene_1884 // unigene_12936 // unigene_12935 // unigene_9378 // unigene_14183 // unigene_10986	// unigene_1098 // unigene_1099 // unigene_11647 // unigene_3668 // unigene_1096 // unigene_1097 // unigene_5408 // unigene_14895 // unigene_3820 // unigene_4004 // unigene_8796 // unigene_2284 // unigene_6511 // unigene_12093 // unigene_8875 // unigene_8610 // unigene_12449 // unigene_12366 // unigene_14965 // unigene_7450 // unigene_6471 // unigene_13260 // unigene_5036 // unigene_2592 // unige…
GO:0044093	Biological Process	positive regulation of molecular function	6	363	243	8581	0.94	1	// unigene_1884 // unigene_9129 // unigene_4146 // unigene_12936 // unigene_12935 // unigene_11878	// unigene_3668 // unigene_13069 // unigene_5408 // unigene_10634 // unigene_11053 // unigene_4800 // unigene_11002 // unigene_152 // unigene_4438 // unigene_14895 // unigene_1884 // unigene_3820 // unigene_4004 // unigene_1200 // unigene_6035 // unigene_876 // unigene_1818 // unigene_15137 // unigene_9080 // unigene_14374 // unigene_2443 // unigene_4084 // unigene_12533 // unigene_3819 // unigen…
GO:0033036	Biological Process	macromolecule localization	7	363	370	8581	1	1	// unigene_13279 // unigene_1792 // unigene_9129 // unigene_4557 // unigene_9452 // unigene_9456 // unigene_1884	// unigene_8493 // unigene_15261 // unigene_14897 // unigene_5725 // unigene_4639 // unigene_12337 // unigene_220 // unigene_11634 // unigene_7104 // unigene_11884 // unigene_11398 // unigene_10540 // unigene_10428 // unigene_10427 // unigene_11498 // unigene_6471 // unigene_3684 // unigene_3683 // unigene_11265 // unigene_8310 // unigene_10882 // unigene_13866 // unigene_2978 // unigene_3820 // …
GO:0044248	Biological Process	cellular catabolic process	13	363	431	8581	0.92	1	// unigene_14250 // unigene_6308 // unigene_9129 // unigene_13355 // unigene_10463 // unigene_4143 // unigene_8641 // unigene_11878 // unigene_4146 // unigene_4051 // unigene_6305 // unigene_3970 // unigene_6310	// unigene_4884 // unigene_8012 // unigene_768 // unigene_11637 // unigene_8875 // unigene_767 // unigene_10941 // unigene_8870 // unigene_10942 // unigene_11463 // unigene_11465 // unigene_11398 // unigene_9155 // unigene_3296 // unigene_2990 // unigene_1778 // unigene_6471 // unigene_3894 // unigene_5036 // unigene_11124 // unigene_11125 // unigene_11126 // unigene_13348 // unigene_11123 // uni…
GO:0048878	Biological Process	chemical homeostasis	6	363	259	8581	0.96	1	// unigene_9129 // unigene_9452 // unigene_1884 // unigene_12936 // unigene_12935 // unigene_12508	// unigene_6118 // unigene_6119 // unigene_11647 // unigene_5408 // unigene_3668 // unigene_13029 // unigene_4730 // unigene_3576 // unigene_3578 // unigene_12822 // unigene_151 // unigene_152 // unigene_2205 // unigene_7263 // unigene_3106 // unigene_1884 // unigene_10435 // unigene_10434 // unigene_1446 // unigene_4004 // unigene_12208 // unigene_8796 // unigene_1366 // unigene_3577 // unigene_…
GO:0002376	Biological Process	immune system process	8	363	244	8581	0.81	1	// unigene_3720 // unigene_3721 // unigene_9129 // unigene_8295 // unigene_3058 // unigene_1884 // unigene_9378 // unigene_10986	// unigene_12451 // unigene_5568 // unigene_5409 // unigene_13068 // unigene_7450 // unigene_10634 // unigene_4310 // unigene_12822 // unigene_11053 // unigene_4800 // unigene_11002 // unigene_152 // unigene_5524 // unigene_2205 // unigene_3035 // unigene_5408 // unigene_14895 // unigene_1884 // unigene_11605 // unigene_1440 // unigene_9789 // unigene_4004 // unigene_4241 // unigene_2832 // unige…
GO:0007154	Biological Process	cell communication	13	363	474	8581	0.96	1	// unigene_11429 // unigene_11428 // unigene_2163 // unigene_2162 // unigene_4557 // unigene_9129 // unigene_8295 // unigene_9452 // unigene_3058 // unigene_1884 // unigene_10986 // unigene_14183 // unigene_6311	// unigene_11647 // unigene_646 // unigene_14895 // unigene_7895 // unigene_11632 // unigene_11633 // unigene_11634 // unigene_11889 // unigene_8875 // unigene_7105 // unigene_8870 // unigene_12366 // unigene_9153 // unigene_9154 // unigene_7450 // unigene_14807 // unigene_5370 // unigene_13260 // unigene_11493 // unigene_13346 // unigene_13343 // unigene_11081 // unigene_11948 // unigene_8704 //…
GO:0051649	Biological Process	establishment of localization in cell	11	363	431	8581	0.97	1	// unigene_13677 // unigene_13279 // unigene_4557 // unigene_9129 // unigene_8295 // unigene_9452 // unigene_10826 // unigene_10827 // unigene_1884 // unigene_12936 // unigene_12935	// unigene_11647 // unigene_5976 // unigene_8493 // unigene_15261 // unigene_14897 // unigene_5725 // unigene_12093 // unigene_11634 // unigene_7104 // unigene_11884 // unigene_8610 // unigene_11058 // unigene_10540 // unigene_10428 // unigene_10427 // unigene_12694 // unigene_14807 // unigene_3953 // unigene_6471 // unigene_5370 // unigene_5036 // unigene_13347 // unigene_11948 // unigene_1570 /…
GO:0006950	Biological Process	response to stress	21	363	598	8581	0.83	1	// unigene_8295 // unigene_2162 // unigene_11429 // unigene_11428 // unigene_1904 // unigene_1520 // unigene_4463 // unigene_2163 // unigene_4146 // unigene_9452 // unigene_9129 // unigene_7333 // unigene_6798 // unigene_3058 // unigene_11878 // unigene_2109 // unigene_1884 // unigene_6311 // unigene_9378 // unigene_14183 // unigene_10986	// unigene_11647 // unigene_5086 // unigene_5408 // unigene_14895 // unigene_4004 // unigene_6515 // unigene_11634 // unigene_8875 // unigene_5347 // unigene_12536 // unigene_8870 // unigene_11880 // unigene_8610 // unigene_11399 // unigene_11398 // unigene_7518 // unigene_1543 // unigene_3298 // unigene_8731 // unigene_6471 // unigene_1009 // unigene_11497 // unigene_11490 // unigene_3890 // uni…
GO:0050789	Biological Process	regulation of biological process	58	363	1564	8581	0.85	1	// unigene_4907 // unigene_4906 // unigene_5238 // unigene_6175 // unigene_9129 // unigene_12963 // unigene_3148 // unigene_11428 // unigene_1884 // unigene_5854 // unigene_1442 // unigene_3147 // unigene_4513 // unigene_14183 // unigene_10986 // unigene_9577 // unigene_4146 // unigene_3599 // unigene_11582 // unigene_11583 // unigene_4008 // unigene_4557 // unigene_4451 // unigene_8295 // unigen…	// unigene_12196 // unigene_12197 // unigene_12198 // unigene_14047 // unigene_12587 // unigene_12586 // unigene_8152 // unigene_12533 // unigene_12443 // unigene_3468 // unigene_12446 // unigene_12447 // unigene_12444 // unigene_12445 // unigene_6102 // unigene_12449 // unigene_3467 // unigene_3466 // unigene_13260 // unigene_1775 // unigene_1579 // unigene_4096 // unigene_4095 // unigene_4094 /…
GO:0009605	Biological Process	response to external stimulus	10	363	331	8581	0.89	1	// unigene_12508 // unigene_15320 // unigene_9129 // unigene_8295 // unigene_9452 // unigene_3058 // unigene_1884 // unigene_10986 // unigene_14183 // unigene_6311	// unigene_14365 // unigene_3668 // unigene_11647 // unigene_14366 // unigene_13029 // unigene_910 // unigene_4310 // unigene_12822 // unigene_4800 // unigene_11002 // unigene_152 // unigene_4186 // unigene_2205 // unigene_3102 // unigene_4168 // unigene_8626 // unigene_13282 // unigene_1884 // unigene_7635 // unigene_4167 // unigene_1446 // unigene_2818 // unigene_12997 // unigene_550 // unigene…
GO:0044260	Biological Process	cellular macromolecule metabolic process	88	363	2344	8581	0.86	1	// unigene_403 // unigene_3471 // unigene_648 // unigene_2611 // unigene_1884 // unigene_1442 // unigene_6706 // unigene_3824 // unigene_6466 // unigene_1281 // unigene_4008 // unigene_2281 // unigene_8641 // unigene_2562 // unigene_11397 // unigene_11396 // unigene_11469 // unigene_13857 // unigene_3058 // unigene_9392 // unigene_10020 // unigene_6588 // unigene_7052 // unigene_87 // unigene_880…	// unigene_12626 // unigene_12195 // unigene_12196 // unigene_12197 // unigene_2314 // unigene_12198 // unigene_8404 // unigene_3946 // unigene_8401 // unigene_12586 // unigene_12536 // unigene_14345 // unigene_12535 // unigene_13664 // unigene_3468 // unigene_13661 // unigene_13660 // unigene_13663 // unigene_13662 // unigene_6105 // unigene_6104 // unigene_7518 // unigene_2549 // unigene_13260 …
GO:0016043	Biological Process	cellular component organization	17	363	742	8581	1	1	// unigene_2495 // unigene_6308 // unigene_14250 // unigene_6698 // unigene_4557 // unigene_4931 // unigene_8295 // unigene_9129 // unigene_10749 // unigene_10748 // unigene_448 // unigene_6310 // unigene_1884 // unigene_13221 // unigene_6305 // unigene_9452 // unigene_7111	// unigene_8497 // unigene_8496 // unigene_711 // unigene_12629 // unigene_12569 // unigene_14895 // unigene_5724 // unigene_5725 // unigene_2110 // unigene_5645 // unigene_5646 // unigene_4000 // unigene_11210 // unigene_8402 // unigene_11731 // unigene_11211 // unigene_8870 // unigene_13916 // unigene_13667 // unigene_3468 // unigene_12366 // unigene_13918 // unigene_6779 // unigene_7518 // uni…
GO:0065007	Biological Process	biological regulation	59	363	1706	8581	0.94	1	// unigene_4907 // unigene_4906 // unigene_5238 // unigene_6175 // unigene_9129 // unigene_12963 // unigene_3148 // unigene_11428 // unigene_1884 // unigene_5854 // unigene_1442 // unigene_3147 // unigene_4513 // unigene_14183 // unigene_10986 // unigene_9577 // unigene_4146 // unigene_3599 // unigene_11582 // unigene_11583 // unigene_4008 // unigene_4557 // unigene_4451 // unigene_8295 // unigen…	// unigene_12196 // unigene_12197 // unigene_12198 // unigene_8796 // unigene_14047 // unigene_12587 // unigene_12586 // unigene_8152 // unigene_12533 // unigene_12443 // unigene_3468 // unigene_12446 // unigene_12447 // unigene_12444 // unigene_12445 // unigene_6102 // unigene_12449 // unigene_3467 // unigene_3466 // unigene_7518 // unigene_13260 // unigene_1775 // unigene_1579 // unigene_4096 /…
GO:0043085	Biological Process	positive regulation of catalytic activity	5	363	220	8581	0.96	1	// unigene_12936 // unigene_12935 // unigene_9129 // unigene_11878 // unigene_4146	// unigene_3668 // unigene_13069 // unigene_5408 // unigene_10634 // unigene_11053 // unigene_4800 // unigene_11002 // unigene_152 // unigene_4438 // unigene_14895 // unigene_4004 // unigene_1200 // unigene_6035 // unigene_876 // unigene_14374 // unigene_2443 // unigene_4084 // unigene_12533 // unigene_1928 // unigene_9260 // unigene_9811 // unigene_9812 // unigene_14372 // unigene_14373 // unige…
GO:0065009	Biological Process	regulation of molecular function	7	363	447	8581	1	1	// unigene_1884 // unigene_9129 // unigene_11878 // unigene_4146 // unigene_12936 // unigene_12935 // unigene_14183	// unigene_11647 // unigene_5086 // unigene_646 // unigene_14895 // unigene_3820 // unigene_4004 // unigene_5640 // unigene_11634 // unigene_11889 // unigene_8875 // unigene_7105 // unigene_9712 // unigene_11465 // unigene_8610 // unigene_11011 // unigene_11398 // unigene_6471 // unigene_5370 // unigene_13260 // unigene_11081 // unigene_11948 // unigene_8704 // unigene_4092 // unigene_1570 // uni…
GO:0006810	Biological Process	transport	36	363	1174	8581	0.98	1	// unigene_13677 // unigene_11470 // unigene_5422 // unigene_14695 // unigene_12271 // unigene_12272 // unigene_9129 // unigene_3627 // unigene_1884 // unigene_13279 // unigene_5313 // unigene_6533 // unigene_4557 // unigene_8295 // unigene_10969 // unigene_10826 // unigene_10827 // unigene_1021 // unigene_13567 // unigene_13131 // unigene_13395 // unigene_12422 // unigene_12936 // unigene_12935 …	// unigene_13742 // unigene_11647 // unigene_6035 // unigene_8497 // unigene_5976 // unigene_8494 // unigene_8493 // unigene_450 // unigene_715 // unigene_714 // unigene_5087 // unigene_3035 // unigene_13741 // unigene_14897 // unigene_8886 // unigene_482 // unigene_5725 // unigene_4809 // unigene_5645 // unigene_95 // unigene_5646 // unigene_4003 // unigene_7737 // unigene_11213 // unigene_12093…
GO:0050790	Biological Process	regulation of catalytic activity	7	363	396	8581	1	1	// unigene_1884 // unigene_9129 // unigene_11878 // unigene_4146 // unigene_12936 // unigene_12935 // unigene_14183	// unigene_11647 // unigene_5086 // unigene_646 // unigene_14895 // unigene_4004 // unigene_5640 // unigene_11634 // unigene_11889 // unigene_8875 // unigene_7105 // unigene_9712 // unigene_11465 // unigene_8610 // unigene_11011 // unigene_11398 // unigene_6471 // unigene_5370 // unigene_13260 // unigene_12215 // unigene_8704 // unigene_4092 // unigene_1570 // unigene_14682 // unigene_11265 // un…
GO:0012501	Biological Process	programmed cell death	7	363	216	8581	0.81	1	// unigene_13688 // unigene_5856 // unigene_5857 // unigene_8295 // unigene_10749 // unigene_10748 // unigene_1884	// unigene_3668 // unigene_11647 // unigene_10634 // unigene_11555 // unigene_11554 // unigene_12822 // unigene_876 // unigene_11241 // unigene_11240 // unigene_14897 // unigene_14895 // unigene_1884 // unigene_7635 // unigene_4435 // unigene_1446 // unigene_4004 // unigene_2818 // unigene_4241 // unigene_2832 // unigene_10748 // unigene_2815 // unigene_2817 // unigene_2816 // unigene_2446 // uni…
GO:0043412	Biological Process	macromolecule modification	22	363	854	8581	0.99	1	// unigene_14250 // unigene_10099 // unigene_2281 // unigene_9129 // unigene_2611 // unigene_1884 // unigene_6310 // unigene_6311 // unigene_1117 // unigene_307 // unigene_4557 // unigene_14604 // unigene_4954 // unigene_2991 // unigene_2992 // unigene_5572 // unigene_6308 // unigene_6305 // unigene_10289 // unigene_1278 // unigene_5254 // unigene_9378	// unigene_12195 // unigene_12196 // unigene_12197 // unigene_8494 // unigene_12198 // unigene_714 // unigene_488 // unigene_5728 // unigene_5726 // unigene_95 // unigene_14170 // unigene_5647 // unigene_2284 // unigene_1319 // unigene_2281 // unigene_12797 // unigene_11210 // unigene_11731 // unigene_6306 // unigene_762 // unigene_8873 // unigene_9712 // unigene_12369 // unigene_11462 // unigene…
GO:0048731	Biological Process	system development	16	363	492	8581	0.88	1	// unigene_6311 // unigene_5432 // unigene_12508 // unigene_2562 // unigene_9452 // unigene_9129 // unigene_8295 // unigene_10749 // unigene_10748 // unigene_3058 // unigene_1884 // unigene_12936 // unigene_12935 // unigene_9378 // unigene_14183 // unigene_10986	// unigene_1098 // unigene_1099 // unigene_11647 // unigene_3668 // unigene_8497 // unigene_8496 // unigene_1096 // unigene_1097 // unigene_5408 // unigene_14895 // unigene_3820 // unigene_4004 // unigene_8796 // unigene_2284 // unigene_6511 // unigene_12093 // unigene_8875 // unigene_8610 // unigene_12449 // unigene_12366 // unigene_14965 // unigene_6681 // unigene_7450 // unigene_6471 // unigen…
GO:0051234	Biological Process	establishment of localization	36	363	1179	8581	0.98	1	// unigene_13677 // unigene_11470 // unigene_5422 // unigene_14695 // unigene_12271 // unigene_12272 // unigene_9129 // unigene_3627 // unigene_1884 // unigene_13279 // unigene_5313 // unigene_6533 // unigene_4557 // unigene_8295 // unigene_10969 // unigene_10826 // unigene_10827 // unigene_1021 // unigene_13567 // unigene_13131 // unigene_13395 // unigene_12422 // unigene_12936 // unigene_12935 …	// unigene_13742 // unigene_11647 // unigene_6035 // unigene_8497 // unigene_5976 // unigene_8494 // unigene_8493 // unigene_450 // unigene_715 // unigene_714 // unigene_5087 // unigene_3035 // unigene_13741 // unigene_14897 // unigene_8886 // unigene_482 // unigene_5725 // unigene_4809 // unigene_5645 // unigene_95 // unigene_5646 // unigene_4003 // unigene_7737 // unigene_11213 // unigene_12093…
GO:0046907	Biological Process	intracellular transport	8	363	285	8581	0.92	1	// unigene_13677 // unigene_13279 // unigene_4557 // unigene_10826 // unigene_10827 // unigene_1884 // unigene_12936 // unigene_12935	// unigene_6118 // unigene_6119 // unigene_12980 // unigene_6035 // unigene_1884 // unigene_12093 // unigene_6113 // unigene_8493 // unigene_12825 // unigene_12351 // unigene_15261 // unigene_10630 // unigene_14897 // unigene_8256 // unigene_8310 // unigene_11327 // unigene_1889 // unigene_5725 // unigene_12379 // unigene_12021 // unigene_12591 // unigene_3782 // unigene_14810 // unigene_7189 // …
GO:0050896	Biological Process	response to stimulus	31	363	953	8581	0.94	1	// unigene_1904 // unigene_15320 // unigene_4146 // unigene_1884 // unigene_14183 // unigene_6311 // unigene_1520 // unigene_9129 // unigene_8295 // unigene_10986 // unigene_9452 // unigene_2562 // unigene_11429 // unigene_11428 // unigene_3720 // unigene_3721 // unigene_2163 // unigene_2162 // unigene_10749 // unigene_10748 // unigene_2109 // unigene_12936 // unigene_12935 // unigene_3970 // uni…	// unigene_1098 // unigene_1099 // unigene_11647 // unigene_3668 // unigene_1096 // unigene_1097 // unigene_5086 // unigene_13068 // unigene_14895 // unigene_3246 // unigene_3820 // unigene_11081 // unigene_4004 // unigene_606 // unigene_4157 // unigene_4003 // unigene_7737 // unigene_6515 // unigene_6511 // unigene_11634 // unigene_8875 // unigene_12533 // unigene_3150 // unigene_12536 // unigen…
GO:0016310	Biological Process	phosphorylation	12	363	560	8581	1	1	// unigene_4146 // unigene_10289 // unigene_5572 // unigene_307 // unigene_1278 // unigene_9129 // unigene_5254 // unigene_1884 // unigene_4954 // unigene_9378 // unigene_11878 // unigene_6311	// unigene_12196 // unigene_12197 // unigene_8494 // unigene_12198 // unigene_488 // unigene_5728 // unigene_95 // unigene_14170 // unigene_5647 // unigene_11634 // unigene_8875 // unigene_8873 // unigene_12369 // unigene_12368 // unigene_6103 // unigene_3467 // unigene_3466 // unigene_3745 // unigene_12691 // unigene_12690 // unigene_10420 // unigene_7450 // unigene_5039 // unigene_14801 // unig…
GO:0050801	Biological Process	ion homeostasis	5	363	213	8581	0.95	1	// unigene_12936 // unigene_9452 // unigene_12935 // unigene_12508 // unigene_1884	// unigene_6118 // unigene_6119 // unigene_11647 // unigene_5408 // unigene_3668 // unigene_4730 // unigene_3576 // unigene_3578 // unigene_12822 // unigene_1928 // unigene_2205 // unigene_7263 // unigene_14895 // unigene_1884 // unigene_10435 // unigene_10434 // unigene_4004 // unigene_2818 // unigene_8796 // unigene_1366 // unigene_3577 // unigene_13466 // unigene_2284 // unigene_14811 // unige…
GO:0030154	Biological Process	cell differentiation	10	363	362	8581	0.94	1	// unigene_2562 // unigene_9129 // unigene_8295 // unigene_10749 // unigene_10748 // unigene_3058 // unigene_1884 // unigene_12508 // unigene_9378 // unigene_10986	// unigene_8497 // unigene_8496 // unigene_14895 // unigene_4004 // unigene_2284 // unigene_5347 // unigene_12366 // unigene_7450 // unigene_13260 // unigene_5036 // unigene_6681 // unigene_13346 // unigene_11083 // unigene_11081 // unigene_8704 // unigene_13000 // unigene_5423 // unigene_3684 // unigene_3683 // unigene_3682 // unigene_14697 // unigene_5428 // unigene_11265 // unigene_6035 // uni…
GO:0023052	Biological Process	signaling	25	363	905	8581	0.99	1	// unigene_1884 // unigene_9129 // unigene_12963 // unigene_4146 // unigene_4513 // unigene_14183 // unigene_6311 // unigene_8295 // unigene_4557 // unigene_9577 // unigene_10986 // unigene_2562 // unigene_11429 // unigene_11428 // unigene_2163 // unigene_2162 // unigene_3058 // unigene_2109 // unigene_1792 // unigene_13189 // unigene_867 // unigene_9452 // unigene_9456 // unigene_9378 // unigene…	// unigene_12196 // unigene_12197 // unigene_8498 // unigene_8875 // unigene_8493 // unigene_11647 // unigene_5408 // unigene_11948 // unigene_10734 // unigene_10735 // unigene_7895 // unigene_10954 // unigene_4157 // unigene_11220 // unigene_12093 // unigene_11632 // unigene_11633 // unigene_11634 // unigene_11889 // unigene_12104 // unigene_8152 // unigene_7105 // unigene_8870 // unigene_7102 /…
GO:0023051	Biological Process	regulation of signaling process	6	363	298	8581	0.99	1	// unigene_9129 // unigene_4557 // unigene_3058 // unigene_1884 // unigene_10986 // unigene_6311	// unigene_14365 // unigene_6118 // unigene_14366 // unigene_14361 // unigene_14153 // unigene_14362 // unigene_10690 // unigene_12822 // unigene_11053 // unigene_4800 // unigene_14470 // unigene_13540 // unigene_12007 // unigene_4186 // unigene_2205 // unigene_5408 // unigene_6119 // unigene_11948 // unigene_14895 // unigene_1884 // unigene_14054 // unigene_13974 // unigene_7635 // unigene_2818 …
GO:0010646	Biological Process	regulation of cell communication	7	363	370	8581	1	1	// unigene_9129 // unigene_4557 // unigene_9452 // unigene_3058 // unigene_1884 // unigene_10986 // unigene_6311	// unigene_11647 // unigene_5408 // unigene_14895 // unigene_3820 // unigene_11634 // unigene_11889 // unigene_8875 // unigene_7105 // unigene_12366 // unigene_9153 // unigene_9154 // unigene_7450 // unigene_14807 // unigene_11493 // unigene_13346 // unigene_11081 // unigene_11948 // unigene_8704 // unigene_1570 // unigene_3684 // unigene_3683 // unigene_11265 // unigene_6035 // unigene_10886 // …
GO:0006139	Biological Process	nucleobase, nucleoside, nucleotide and nucleic acid metabolic process	53	363	1418	8581	0.82	1	// unigene_4907 // unigene_4906 // unigene_10262 // unigene_5238 // unigene_6175 // unigene_177 // unigene_3058 // unigene_1884 // unigene_5854 // unigene_3822 // unigene_12809 // unigene_14183 // unigene_3824 // unigene_10099 // unigene_3599 // unigene_11582 // unigene_11583 // unigene_4008 // unigene_4557 // unigene_14408 // unigene_11045 // unigene_12777 // unigene_12779 // unigene_10020 // un…	// unigene_12195 // unigene_12196 // unigene_12197 // unigene_12198 // unigene_12533 // unigene_12536 // unigene_12535 // unigene_13664 // unigene_3468 // unigene_13661 // unigene_13660 // unigene_13663 // unigene_13662 // unigene_6105 // unigene_6104 // unigene_7518 // unigene_13260 // unigene_3261 // unigene_3260 // unigene_3263 // unigene_3262 // unigene_3687 // unigene_13000 // unigene_3684 /…
GO:0042127	Biological Process	regulation of cell proliferation	5	363	218	8581	0.95	1	// unigene_6311 // unigene_3058 // unigene_10986 // unigene_14183 // unigene_1884	// unigene_3668 // unigene_11647 // unigene_13068 // unigene_9789 // unigene_3577 // unigene_3576 // unigene_3578 // unigene_12822 // unigene_11053 // unigene_1928 // unigene_11002 // unigene_5524 // unigene_2205 // unigene_3102 // unigene_5408 // unigene_13339 // unigene_14895 // unigene_1884 // unigene_1440 // unigene_1446 // unigene_2818 // unigene_4241 // unigene_1366 // unigene_10481 // unig…
GO:0051641	Biological Process	cellular localization	11	363	447	8581	0.98	1	// unigene_13677 // unigene_13279 // unigene_4557 // unigene_9129 // unigene_8295 // unigene_9452 // unigene_10826 // unigene_10827 // unigene_1884 // unigene_12936 // unigene_12935	// unigene_11647 // unigene_5976 // unigene_8493 // unigene_15261 // unigene_14897 // unigene_5725 // unigene_4639 // unigene_12093 // unigene_11634 // unigene_7104 // unigene_11884 // unigene_8610 // unigene_11058 // unigene_10540 // unigene_10428 // unigene_10427 // unigene_12694 // unigene_14807 // unigene_3953 // unigene_6471 // unigene_5370 // unigene_5036 // unigene_13347 // unigene_11948 /…
GO:0051179	Biological Process	localization	41	363	1250	8581	0.95	1	// unigene_13677 // unigene_11470 // unigene_5422 // unigene_14695 // unigene_12271 // unigene_12272 // unigene_9129 // unigene_3627 // unigene_1884 // unigene_6311 // unigene_12177 // unigene_13279 // unigene_5313 // unigene_6533 // unigene_4557 // unigene_8295 // unigene_10969 // unigene_10826 // unigene_10827 // unigene_10986 // unigene_1021 // unigene_13567 // unigene_13131 // unigene_13395 /…	// unigene_13742 // unigene_11647 // unigene_6035 // unigene_8497 // unigene_5976 // unigene_8494 // unigene_8493 // unigene_8492 // unigene_715 // unigene_714 // unigene_5087 // unigene_3035 // unigene_13741 // unigene_14897 // unigene_8886 // unigene_482 // unigene_5725 // unigene_11081 // unigene_4639 // unigene_4809 // unigene_5645 // unigene_95 // unigene_5646 // unigene_4003 // unigene_7737…
GO:0032502	Biological Process	developmental process	20	363	581	8581	0.85	1	// unigene_6311 // unigene_5432 // unigene_11428 // unigene_12508 // unigene_2562 // unigene_2163 // unigene_2162 // unigene_9452 // unigene_9129 // unigene_8295 // unigene_10749 // unigene_10748 // unigene_3058 // unigene_1884 // unigene_12936 // unigene_11429 // unigene_12935 // unigene_9378 // unigene_14183 // unigene_10986	// unigene_1098 // unigene_1099 // unigene_11647 // unigene_3668 // unigene_8497 // unigene_8496 // unigene_1096 // unigene_1097 // unigene_5408 // unigene_14895 // unigene_3820 // unigene_4004 // unigene_8796 // unigene_2284 // unigene_6511 // unigene_12093 // unigene_11634 // unigene_8875 // unigene_5347 // unigene_8610 // unigene_12449 // unigene_12366 // unigene_9153 // unigene_9154 // unigen…
GO:0006996	Biological Process	organelle organization	7	363	366	8581	0.99	1	// unigene_14250 // unigene_4931 // unigene_9129 // unigene_6308 // unigene_13221 // unigene_6305 // unigene_6310	// unigene_8497 // unigene_8496 // unigene_9908 // unigene_12629 // unigene_12569 // unigene_14895 // unigene_5724 // unigene_2110 // unigene_8875 // unigene_763 // unigene_7518 // unigene_3298 // unigene_4524 // unigene_5032 // unigene_5031 // unigene_5036 // unigene_13614 // unigene_1676 // unigene_1678 // unigene_10886 // unigene_10887 // unigene_12845 // unigene_11061 // unigene_2978 // unige…
GO:0032501	Biological Process	multicellular organismal process	21	363	680	8581	0.94	1	// unigene_6311 // unigene_5432 // unigene_11428 // unigene_12508 // unigene_2562 // unigene_2163 // unigene_2162 // unigene_177 // unigene_9452 // unigene_9129 // unigene_8295 // unigene_10749 // unigene_10748 // unigene_3058 // unigene_1884 // unigene_12936 // unigene_11429 // unigene_12935 // unigene_9378 // unigene_14183 // unigene_10986	// unigene_1098 // unigene_1099 // unigene_11647 // unigene_3668 // unigene_8497 // unigene_8496 // unigene_1096 // unigene_1097 // unigene_5408 // unigene_14895 // unigene_7895 // unigene_4004 // unigene_8796 // unigene_7737 // unigene_6511 // unigene_12093 // unigene_11632 // unigene_11633 // unigene_11634 // unigene_8875 // unigene_12533 // unigene_5347 // unigene_11880 // unigene_8610 // unig…
GO:0008283	Biological Process	cell proliferation	7	363	248	8581	0.9	1	// unigene_9129 // unigene_3058 // unigene_1884 // unigene_10986 // unigene_9378 // unigene_14183 // unigene_6311	// unigene_3668 // unigene_11647 // unigene_13068 // unigene_9789 // unigene_3577 // unigene_3576 // unigene_3578 // unigene_12822 // unigene_11053 // unigene_1928 // unigene_11002 // unigene_9129 // unigene_5524 // unigene_2205 // unigene_3102 // unigene_11242 // unigene_13339 // unigene_14895 // unigene_1884 // unigene_1440 // unigene_1446 // unigene_2818 // unigene_4241 // unigene_1366 // unig…
GO:0045184	Biological Process	establishment of protein localization	6	363	283	8581	0.98	1	// unigene_13279 // unigene_1792 // unigene_9129 // unigene_4557 // unigene_9456 // unigene_1884	// unigene_5568 // unigene_4378 // unigene_10630 // unigene_3668 // unigene_11192 // unigene_8493 // unigene_12825 // unigene_12351 // unigene_970 // unigene_14897 // unigene_8256 // unigene_11249 // unigene_2550 // unigene_1889 // unigene_5725 // unigene_12021 // unigene_12339 // unigene_3782 // unigene_14810 // unigene_7189 // unigene_9576 // unigene_7583 // unigene_11634 // unigene_579 // unig…
GO:0050877	Biological Process	neurological system process	7	363	248	8581	0.9	1	// unigene_11429 // unigene_11428 // unigene_2163 // unigene_2162 // unigene_9452 // unigene_1884 // unigene_14183	// unigene_6118 // unigene_6119 // unigene_13613 // unigene_3668 // unigene_13029 // unigene_3577 // unigene_3576 // unigene_11555 // unigene_3578 // unigene_11053 // unigene_876 // unigene_2205 // unigene_13847 // unigene_13339 // unigene_14895 // unigene_1884 // unigene_11281 // unigene_1889 // unigene_7895 // unigene_1446 // unigene_4004 // unigene_2818 // unigene_1366 // unigene_14763 // unig…
GO:0043687	Biological Process	post-translational protein modification	20	363	650	8581	0.94	1	// unigene_9378 // unigene_2611 // unigene_1117 // unigene_10289 // unigene_14250 // unigene_5572 // unigene_307 // unigene_1278 // unigene_2281 // unigene_14604 // unigene_9129 // unigene_6308 // unigene_5254 // unigene_6310 // unigene_1884 // unigene_4954 // unigene_6305 // unigene_2991 // unigene_2992 // unigene_6311	// unigene_12196 // unigene_12197 // unigene_8494 // unigene_12198 // unigene_488 // unigene_5728 // unigene_5726 // unigene_95 // unigene_14170 // unigene_5647 // unigene_1319 // unigene_2281 // unigene_6307 // unigene_11731 // unigene_6306 // unigene_8873 // unigene_1833 // unigene_12369 // unigene_11462 // unigene_3292 // unigene_3745 // unigene_12691 // unigene_12690 // unigene_10420 // unige…
GO:0009987	Biological Process	cellular process	169	363	4478	8581	0.9	1	// unigene_403 // unigene_3471 // unigene_648 // unigene_2611 // unigene_3774 // unigene_1884 // unigene_3822 // unigene_6706 // unigene_3824 // unigene_6466 // unigene_1281 // unigene_4008 // unigene_2281 // unigene_14408 // unigene_8641 // unigene_10826 // unigene_10827 // unigene_2441 // unigene_2562 // unigene_11878 // unigene_11397 // unigene_11396 // unigene_11469 // unigene_2057 // unigene…	// unigene_12626 // unigene_12195 // unigene_12196 // unigene_12197 // unigene_2314 // unigene_12143 // unigene_12198 // unigene_12629 // unigene_8796 // unigene_6305 // unigene_12193 // unigene_8404 // unigene_12587 // unigene_3946 // unigene_8401 // unigene_8402 // unigene_5976 // unigene_8152 // unigene_12533 // unigene_49 // unigene_12536 // unigene_14345 // unigene_12535 // unigene_12442 // …
GO:0006873	Biological Process	cellular ion homeostasis	5	363	197	8581	0.92	1	// unigene_12936 // unigene_9452 // unigene_12935 // unigene_12508 // unigene_1884	// unigene_6118 // unigene_6119 // unigene_11647 // unigene_5408 // unigene_3668 // unigene_3577 // unigene_3576 // unigene_3578 // unigene_12822 // unigene_1928 // unigene_2205 // unigene_7263 // unigene_14895 // unigene_1884 // unigene_10435 // unigene_10434 // unigene_4004 // unigene_2818 // unigene_8796 // unigene_1366 // unigene_2284 // unigene_10634 // unigene_2815 // unigene_2817 // unigen…
GO:0023046	Biological Process	signaling process	23	363	789	8581	0.97	1	// unigene_9129 // unigene_12963 // unigene_1884 // unigene_4513 // unigene_14183 // unigene_6311 // unigene_8295 // unigene_4557 // unigene_9577 // unigene_10986 // unigene_2562 // unigene_11429 // unigene_11428 // unigene_2163 // unigene_2162 // unigene_867 // unigene_2109 // unigene_1792 // unigene_13189 // unigene_3058 // unigene_9452 // unigene_9456 // unigene_9378	// unigene_12196 // unigene_12197 // unigene_8498 // unigene_8875 // unigene_8493 // unigene_11647 // unigene_5408 // unigene_11948 // unigene_10734 // unigene_10735 // unigene_7895 // unigene_10954 // unigene_12093 // unigene_11632 // unigene_11633 // unigene_11634 // unigene_11889 // unigene_12104 // unigene_8152 // unigene_7105 // unigene_7102 // unigene_12443 // unigene_12446 // unigene_12444…
GO:0042592	Biological Process	homeostatic process	10	363	342	8581	0.91	1	// unigene_3147 // unigene_2182 // unigene_9129 // unigene_8295 // unigene_9452 // unigene_3148 // unigene_1884 // unigene_12936 // unigene_12935 // unigene_12508	// unigene_11647 // unigene_6225 // unigene_14890 // unigene_14895 // unigene_4004 // unigene_8796 // unigene_2284 // unigene_11632 // unigene_11633 // unigene_11634 // unigene_11880 // unigene_8610 // unigene_7518 // unigene_7450 // unigene_6471 // unigene_5370 // unigene_13260 // unigene_13613 // unigene_9173 // unigene_11948 // unigene_1570 // unigene_2020 // unigene_6035 // unigene_10886 // u…
GO:0007275	Biological Process	multicellular organismal development	16	363	532	8581	0.94	1	// unigene_6311 // unigene_5432 // unigene_12508 // unigene_2562 // unigene_9452 // unigene_9129 // unigene_8295 // unigene_10749 // unigene_10748 // unigene_3058 // unigene_1884 // unigene_12936 // unigene_12935 // unigene_9378 // unigene_14183 // unigene_10986	// unigene_1098 // unigene_1099 // unigene_11647 // unigene_3668 // unigene_8497 // unigene_8496 // unigene_1096 // unigene_1097 // unigene_5408 // unigene_14895 // unigene_3820 // unigene_4004 // unigene_8796 // unigene_2284 // unigene_6511 // unigene_12093 // unigene_11634 // unigene_8875 // unigene_5347 // unigene_8610 // unigene_12449 // unigene_12366 // unigene_9153 // unigene_9154 // unigen…
GO:0009653	Biological Process	anatomical structure morphogenesis	6	363	268	8581	0.97	1	// unigene_3058 // unigene_9129 // unigene_10749 // unigene_10748 // unigene_1884 // unigene_10986	// unigene_14365 // unigene_6118 // unigene_11647 // unigene_14366 // unigene_3668 // unigene_3577 // unigene_3576 // unigene_8497 // unigene_8496 // unigene_12822 // unigene_10638 // unigene_151 // unigene_11002 // unigene_152 // unigene_2205 // unigene_3102 // unigene_10630 // unigene_6119 // unigene_14895 // unigene_4360 // unigene_7635 // unigene_1446 // unigene_4004 // unigene_2818 // unigen…
GO:0006468	Biological Process	protein amino acid phosphorylation	10	363	399	8581	0.97	1	// unigene_10289 // unigene_5572 // unigene_307 // unigene_1278 // unigene_9129 // unigene_5254 // unigene_1884 // unigene_4954 // unigene_9378 // unigene_6311	// unigene_12196 // unigene_12197 // unigene_8494 // unigene_12198 // unigene_488 // unigene_5728 // unigene_95 // unigene_14170 // unigene_5647 // unigene_8875 // unigene_8873 // unigene_12369 // unigene_12368 // unigene_3745 // unigene_12691 // unigene_12690 // unigene_10420 // unigene_7450 // unigene_5039 // unigene_13187 // unigene_5032 // unigene_5031 // unigene_3959 // unigene_1670 // unige…
GO:0006915	Biological Process	apoptosis	7	363	216	8581	0.81	1	// unigene_13688 // unigene_5856 // unigene_5857 // unigene_8295 // unigene_10749 // unigene_10748 // unigene_1884	// unigene_3668 // unigene_11647 // unigene_10634 // unigene_11555 // unigene_11554 // unigene_12822 // unigene_876 // unigene_11241 // unigene_11240 // unigene_14897 // unigene_14895 // unigene_1884 // unigene_7635 // unigene_4435 // unigene_1446 // unigene_4004 // unigene_2818 // unigene_4241 // unigene_2832 // unigene_10748 // unigene_2815 // unigene_2817 // unigene_2816 // unigene_2446 // uni…
GO:0006464	Biological Process	protein modification process	21	363	774	8581	0.99	1	// unigene_9378 // unigene_2611 // unigene_1117 // unigene_10289 // unigene_6308 // unigene_5572 // unigene_307 // unigene_1278 // unigene_4557 // unigene_14604 // unigene_2281 // unigene_14250 // unigene_9129 // unigene_5254 // unigene_6310 // unigene_1884 // unigene_4954 // unigene_6305 // unigene_2991 // unigene_2992 // unigene_6311	// unigene_12196 // unigene_12197 // unigene_8494 // unigene_12198 // unigene_714 // unigene_488 // unigene_5728 // unigene_5726 // unigene_95 // unigene_14170 // unigene_5647 // unigene_2284 // unigene_1319 // unigene_2281 // unigene_11210 // unigene_11731 // unigene_6306 // unigene_8873 // unigene_1833 // unigene_12369 // unigene_11462 // unigene_3292 // unigene_3745 // unigene_12691 // unigene…
GO:0023060	Biological Process	signal transmission	23	363	789	8581	0.97	1	// unigene_9129 // unigene_12963 // unigene_1884 // unigene_4513 // unigene_14183 // unigene_6311 // unigene_8295 // unigene_4557 // unigene_9577 // unigene_10986 // unigene_2562 // unigene_11429 // unigene_11428 // unigene_2163 // unigene_2162 // unigene_867 // unigene_2109 // unigene_1792 // unigene_13189 // unigene_3058 // unigene_9452 // unigene_9456 // unigene_9378	// unigene_12196 // unigene_12197 // unigene_8498 // unigene_8875 // unigene_8493 // unigene_11647 // unigene_5408 // unigene_11948 // unigene_10734 // unigene_10735 // unigene_7895 // unigene_10954 // unigene_12093 // unigene_11632 // unigene_11633 // unigene_11634 // unigene_11889 // unigene_12104 // unigene_8152 // unigene_7105 // unigene_7102 // unigene_12443 // unigene_12446 // unigene_12444…
GO:0009056	Biological Process	catabolic process	16	363	517	8581	0.92	1	// unigene_14250 // unigene_8866 // unigene_6308 // unigene_6305 // unigene_4146 // unigene_9129 // unigene_13355 // unigene_10463 // unigene_4143 // unigene_8641 // unigene_11878 // unigene_9741 // unigene_4051 // unigene_7100 // unigene_3970 // unigene_6310	// unigene_6511 // unigene_8012 // unigene_768 // unigene_11637 // unigene_8875 // unigene_767 // unigene_7100 // unigene_8870 // unigene_10942 // unigene_11463 // unigene_11465 // unigene_11398 // unigene_11542 // unigene_9155 // unigene_3296 // unigene_2990 // unigene_1778 // unigene_6473 // unigene_6471 // unigene_5876 // unigene_3894 // unigene_5036 // unigene_13340 // unigene_11124 // unigen…
GO:0009057	Biological Process	macromolecule catabolic process	5	363	267	8581	0.99	1	// unigene_10463 // unigene_4051 // unigene_8641 // unigene_7100 // unigene_9741	// unigene_10022 // unigene_12821 // unigene_3662 // unigene_2612 // unigene_7263 // unigene_13598 // unigene_1374 // unigene_2451 // unigene_4432 // unigene_7630 // unigene_13594 // unigene_10073 // unigene_10072 // unigene_3094 // unigene_6304 // unigene_2446 // unigene_8012 // unigene_2444 // unigene_7583 // unigene_14374 // unigene_768 // unigene_11637 // unigene_8875 // unigene_767 // unigen…
GO:0005975	Biological Process	carbohydrate metabolic process	22	363	618	8581	0.82	1	// unigene_3471 // unigene_5319 // unigene_11364 // unigene_1884 // unigene_2499 // unigene_5860 // unigene_4451 // unigene_8641 // unigene_2441 // unigene_10867 // unigene_7100 // unigene_10482 // unigene_10060 // unigene_8403 // unigene_4931 // unigene_10463 // unigene_3157 // unigene_4051 // unigene_5991 // unigene_9741 // unigene_13103 // unigene_7138	// unigene_1092 // unigene_10307 // unigene_10306 // unigene_12581 // unigene_714 // unigene_12362 // unigene_3821 // unigene_3827 // unigene_3826 // unigene_13747 // unigene_13680 // unigene_2284 // unigene_10996 // unigene_6511 // unigene_12101 // unigene_768 // unigene_8403 // unigene_11887 // unigene_11639 // unigene_7100 // unigene_11463 // unigene_11549 // unigene_12363 // unigene_4800 // u…
GO:0048856	Biological Process	anatomical structure development	16	363	514	8581	0.92	1	// unigene_6311 // unigene_5432 // unigene_12508 // unigene_2562 // unigene_9452 // unigene_9129 // unigene_8295 // unigene_10749 // unigene_10748 // unigene_3058 // unigene_1884 // unigene_12936 // unigene_12935 // unigene_9378 // unigene_14183 // unigene_10986	// unigene_1098 // unigene_1099 // unigene_11647 // unigene_3668 // unigene_8497 // unigene_8496 // unigene_1096 // unigene_1097 // unigene_5408 // unigene_14895 // unigene_3820 // unigene_4004 // unigene_8796 // unigene_2284 // unigene_6511 // unigene_12093 // unigene_8875 // unigene_8610 // unigene_12449 // unigene_12366 // unigene_14965 // unigene_6681 // unigene_7450 // unigene_6471 // unigen…
GO:0006796	Biological Process	phosphate metabolic process	17	363	624	8581	0.98	1	// unigene_2611 // unigene_4146 // unigene_10289 // unigene_5572 // unigene_307 // unigene_1278 // unigene_2281 // unigene_9129 // unigene_5254 // unigene_1884 // unigene_12936 // unigene_2441 // unigene_4954 // unigene_12935 // unigene_9378 // unigene_11878 // unigene_6311	// unigene_12196 // unigene_12197 // unigene_12193 // unigene_8494 // unigene_12198 // unigene_488 // unigene_5728 // unigene_95 // unigene_14170 // unigene_5647 // unigene_2281 // unigene_8065 // unigene_11634 // unigene_8875 // unigene_8873 // unigene_12369 // unigene_12368 // unigene_6103 // unigene_6102 // unigene_3467 // unigene_3466 // unigene_3745 // unigene_12691 // unigene_12690 // unige…
GO:0006396	Biological Process	RNA processing	6	363	191	8581	0.82	1	// unigene_10099 // unigene_11469 // unigene_10749 // unigene_10748 // unigene_3822 // unigene_3824	// unigene_12195 // unigene_13699 // unigene_3475 // unigene_4803 // unigene_3102 // unigene_7262 // unigene_3823 // unigene_3822 // unigene_7634 // unigene_5273 // unigene_5274 // unigene_3825 // unigene_3824 // unigene_4006 // unigene_762 // unigene_5003 // unigene_8566 // unigene_5845 // unigene_13449 // unigene_10823 // unigene_7583 // unigene_1956 // unigene_2565 // unigene_9241 // unigene_8…
GO:0006793	Biological Process	phosphorus metabolic process	17	363	624	8581	0.98	1	// unigene_2611 // unigene_4146 // unigene_10289 // unigene_5572 // unigene_307 // unigene_1278 // unigene_2281 // unigene_9129 // unigene_5254 // unigene_1884 // unigene_12936 // unigene_2441 // unigene_4954 // unigene_12935 // unigene_9378 // unigene_11878 // unigene_6311	// unigene_12196 // unigene_12197 // unigene_12193 // unigene_8494 // unigene_12198 // unigene_488 // unigene_5728 // unigene_95 // unigene_14170 // unigene_5647 // unigene_2281 // unigene_8065 // unigene_11634 // unigene_8875 // unigene_8873 // unigene_12369 // unigene_12368 // unigene_6103 // unigene_6102 // unigene_3467 // unigene_3466 // unigene_3745 // unigene_12691 // unigene_12690 // unige…
GO:0015031	Biological Process	protein transport	6	363	283	8581	0.98	1	// unigene_13279 // unigene_1792 // unigene_9129 // unigene_4557 // unigene_9456 // unigene_1884	// unigene_5568 // unigene_4378 // unigene_10630 // unigene_3668 // unigene_11192 // unigene_8493 // unigene_12825 // unigene_12351 // unigene_970 // unigene_14897 // unigene_8256 // unigene_11249 // unigene_2550 // unigene_1889 // unigene_5725 // unigene_12021 // unigene_12339 // unigene_3782 // unigene_14810 // unigene_7189 // unigene_9576 // unigene_7583 // unigene_11634 // unigene_579 // unig…
GO:0048522	Biological Process	positive regulation of cellular process	13	363	448	8581	0.94	1	// unigene_9378 // unigene_2562 // unigene_6698 // unigene_4557 // unigene_9129 // unigene_8295 // unigene_10749 // unigene_10748 // unigene_3058 // unigene_1884 // unigene_6311 // unigene_9452 // unigene_10986	// unigene_11647 // unigene_15261 // unigene_5408 // unigene_14895 // unigene_3820 // unigene_6511 // unigene_11634 // unigene_8875 // unigene_11211 // unigene_11881 // unigene_9712 // unigene_8610 // unigene_11398 // unigene_12366 // unigene_7450 // unigene_6471 // unigene_5032 // unigene_13260 // unigene_5031 // unigene_11493 // unigene_11083 // unigene_11081 // unigene_11948 // unigene_8704 //…
GO:0043531	Molecular Function	ADP binding	11	363	34	8581	1e-07	1.4e-05	// unigene_12983 // unigene_14683 // unigene_5435 // unigene_12984 // unigene_10015 // unigene_6160 // unigene_11030 // unigene_14314 // unigene_5437 // unigene_5857 // unigene_6312	// unigene_12983 // unigene_5568 // unigene_7840 // unigene_3413 // unigene_4756 // unigene_6312 // unigene_12920 // unigene_12984 // unigene_11739 // unigene_11738 // unigene_14313 // unigene_14314 // unigene_1957 // unigene_14683 // unigene_13566 // unigene_11737 // unigene_12320 // unigene_5437 // unigene_5435 // unigene_15313 // unigene_14685 // unigene_13758 // unigene_6160 // unigene_2864 /…
GO:0004024	Molecular Function	alcohol dehydrogenase activity, zinc-dependent	5	363	8	8581	7.1e-06	0.00014	// unigene_4374 // unigene_4375 // unigene_4888 // unigene_9526 // unigene_9527	// unigene_13429 // unigene_9526 // unigene_9527 // unigene_10732 // unigene_7637 // unigene_4374 // unigene_4375 // unigene_4888
GO:0004022	Molecular Function	alcohol dehydrogenase (NAD) activity	5	363	8	8581	7.1e-06	0.00014	// unigene_4374 // unigene_4375 // unigene_4888 // unigene_9526 // unigene_9527	// unigene_13429 // unigene_9526 // unigene_9527 // unigene_10732 // unigene_7637 // unigene_4374 // unigene_4375 // unigene_4888
GO:0004023	Molecular Function	alcohol dehydrogenase activity, metal ion-independent	5	363	8	8581	7.1e-06	0.00014	// unigene_4374 // unigene_4375 // unigene_4888 // unigene_9526 // unigene_9527	// unigene_13429 // unigene_9526 // unigene_9527 // unigene_10732 // unigene_7637 // unigene_4374 // unigene_4375 // unigene_4888
GO:0004025	Molecular Function	alcohol dehydrogenase activity, iron-dependent	5	363	8	8581	7.1e-06	0.00014	// unigene_4374 // unigene_4375 // unigene_4888 // unigene_9526 // unigene_9527	// unigene_13429 // unigene_9526 // unigene_9527 // unigene_10732 // unigene_7637 // unigene_4374 // unigene_4375 // unigene_4888
GO:0004222	Molecular Function	metalloendopeptidase activity	12	363	56	8581	3.7e-06	0.00014	// unigene_7302 // unigene_5652 // unigene_14629 // unigene_6266 // unigene_12403 // unigene_12434 // unigene_3389 // unigene_1339 // unigene_1338 // unigene_5267 // unigene_5266 // unigene_5265	// unigene_5145 // unigene_10490 // unigene_10054 // unigene_11263 // unigene_15341 // unigene_12434 // unigene_1339 // unigene_4168 // unigene_10997 // unigene_2492 // unigene_4167 // unigene_3602 // unigene_10299 // unigene_6097 // unigene_14930 // unigene_1783 // unigene_14628 // unigene_13888 // unigene_9325 // unigene_7302 // unigene_5266 // unigene_12674 // unigene_11082 // unigene_6442 // …
GO:0016491	Molecular Function	oxidoreductase activity	66	363	837	8581	5.5e-06	0.00014	// unigene_11788 // unigene_11789 // unigene_10637 // unigene_11780 // unigene_11781 // unigene_11782 // unigene_11233 // unigene_3444 // unigene_4143 // unigene_5372 // unigene_3148 // unigene_4146 // unigene_3108 // unigene_5157 // unigene_3147 // unigene_4374 // unigene_8199 // unigene_11829 // unigene_11828 // unigene_4375 // unigene_10060 // unigene_11801 // unigene_11800 // unigene_7797 // …	// unigene_11645 // unigene_10308 // unigene_8495 // unigene_5972 // unigene_10732 // unigene_3620 // unigene_14899 // unigene_6303 // unigene_2476 // unigene_8796 // unigene_8797 // unigene_5640 // unigene_2437 // unigene_8798 // unigene_8799 // unigene_12538 // unigene_12316 // unigene_11885 // unigene_10233 // unigene_10230 // unigene_11463 // unigene_3853 // unigene_11011 // unigene_15041 // …
GO:0008188	Molecular Function	neuropeptide receptor activity	5	363	10	8581	3e-05	0.0005	// unigene_2163 // unigene_2162 // unigene_11429 // unigene_11428 // unigene_14183	// unigene_6288 // unigene_4454 // unigene_11429 // unigene_11428 // unigene_2163 // unigene_2162 // unigene_10886 // unigene_10887 // unigene_4455 // unigene_14183
GO:0008237	Molecular Function	metallopeptidase activity	16	363	120	8581	6e-05	0.00089	// unigene_5267 // unigene_5652 // unigene_712 // unigene_7302 // unigene_12403 // unigene_12434 // unigene_1339 // unigene_3389 // unigene_6266 // unigene_14629 // unigene_11216 // unigene_1338 // unigene_6312 // unigene_5266 // unigene_5265 // unigene_2562	// unigene_712 // unigene_8410 // unigene_1929 // unigene_9115 // unigene_4168 // unigene_4167 // unigene_2749 // unigene_6015 // unigene_4849 // unigene_2562 // unigene_13854 // unigene_13855 // unigene_5267 // unigene_5266 // unigene_5265 // unigene_7709 // unigene_2299 // unigene_5145 // unigene_569 // unigene_13617 // unigene_13618 // unigene_6136 // unigene_10490 // unigene_6132 // unigene_6…
GO:0008374	Molecular Function	O-acyltransferase activity	7	363	26	8581	8.3e-05	0.0011	// unigene_11359 // unigene_9378 // unigene_11736 // unigene_11735 // unigene_2762 // unigene_2761 // unigene_4090	// unigene_4908 // unigene_4396 // unigene_2970 // unigene_11204 // unigene_10290 // unigene_12384 // unigene_11735 // unigene_11736 // unigene_11359 // unigene_3652 // unigene_3653 // unigene_9031 // unigene_11336 // unigene_2762 // unigene_2761 // unigene_8470 // unigene_6347 // unigene_5010 // unigene_5011 // unigene_5012 // unigene_12498 // unigene_13203 // unigene_463 // unigene_2869 // unig…
GO:0016705	Molecular Function	oxidoreductase activity, acting on paired donors, with incorporation or reduction of molecular oxygen	22	363	210	8581	0.00013	0.0015	// unigene_5372 // unigene_3108 // unigene_2182 // unigene_11801 // unigene_11800 // unigene_3446 // unigene_301 // unigene_8199 // unigene_12730 // unigene_12731 // unigene_3443 // unigene_3445 // unigene_3444 // unigene_3447 // unigene_2276 // unigene_2057 // unigene_12293 // unigene_3951 // unigene_4463 // unigene_3081 // unigene_11721 // unigene_3207	// unigene_11645 // unigene_2249 // unigene_8495 // unigene_11485 // unigene_12582 // unigene_5373 // unigene_5372 // unigene_13878 // unigene_5523 // unigene_11326 // unigene_12907 // unigene_11807 // unigene_13028 // unigene_14484 // unigene_7462 // unigene_11801 // unigene_11800 // unigene_8799 // unigene_9467 // unigene_9466 // unigene_12538 // unigene_10548 // unigene_12514 // unigene_12730 …
GO:0042923	Molecular Function	neuropeptide binding	5	363	13	8581	0.00014	0.0015	// unigene_2163 // unigene_2162 // unigene_11429 // unigene_11428 // unigene_14183	// unigene_6288 // unigene_1785 // unigene_4454 // unigene_11429 // unigene_11428 // unigene_7882 // unigene_2163 // unigene_2162 // unigene_2959 // unigene_10886 // unigene_10887 // unigene_4455 // unigene_14183
GO:0016616	Molecular Function	oxidoreductase activity, acting on the CH-OH group of donors, NAD or NADP as acceptor	15	363	131	8581	0.00053	0.0055	// unigene_11788 // unigene_11789 // unigene_4375 // unigene_10637 // unigene_9975 // unigene_10060 // unigene_4888 // unigene_9526 // unigene_11790 // unigene_8348 // unigene_2331 // unigene_4374 // unigene_13622 // unigene_11791 // unigene_9527	// unigene_10637 // unigene_12582 // unigene_10732 // unigene_1204 // unigene_11326 // unigene_7637 // unigene_1153 // unigene_10431 // unigene_13448 // unigene_13357 // unigene_11957 // unigene_2567 // unigene_2566 // unigene_13445 // unigene_13444 // unigene_13447 // unigene_6788 // unigene_11791 // unigene_11790 // unigene_13586 // unigene_3618 // unigene_3619 // unigene_4254 // unigene_7788 /…
GO:0004497	Molecular Function	monooxygenase activity	19	363	192	8581	0.00068	0.0061	// unigene_3447 // unigene_3443 // unigene_12293 // unigene_3444 // unigene_11801 // unigene_11800 // unigene_4463 // unigene_2057 // unigene_2276 // unigene_301 // unigene_3081 // unigene_5372 // unigene_3108 // unigene_3445 // unigene_11721 // unigene_3207 // unigene_12731 // unigene_3446 // unigene_12730	// unigene_11645 // unigene_2249 // unigene_11485 // unigene_12582 // unigene_5373 // unigene_5372 // unigene_5523 // unigene_11326 // unigene_12907 // unigene_11807 // unigene_13028 // unigene_14484 // unigene_11802 // unigene_11801 // unigene_11800 // unigene_8799 // unigene_9467 // unigene_9466 // unigene_12538 // unigene_10548 // unigene_12514 // unigene_12730 // unigene_1815 // unigene_2686 …
GO:0000253	Molecular Function	3-keto sterol reductase activity	6	363	26	8581	0.00066	0.0061	// unigene_11788 // unigene_11789 // unigene_10637 // unigene_11791 // unigene_11790 // unigene_2331	// unigene_11788 // unigene_11789 // unigene_10637 // unigene_3531 // unigene_13988 // unigene_13989 // unigene_3168 // unigene_6303 // unigene_3888 // unigene_13315 // unigene_1644 // unigene_1033 // unigene_11957 // unigene_12519 // unigene_6788 // unigene_11441 // unigene_11791 // unigene_11790 // unigene_2331 // unigene_6301 // unigene_6300 // unigene_7788 // unigene_13991 // unigene_13990 //…
GO:0016413	Molecular Function	O-acetyltransferase activity	5	363	18	8581	0.00075	0.0063	// unigene_9378 // unigene_11735 // unigene_2762 // unigene_2761 // unigene_11736	// unigene_6347 // unigene_12384 // unigene_10290 // unigene_2762 // unigene_9378 // unigene_5010 // unigene_5011 // unigene_5012 // unigene_4908 // unigene_13203 // unigene_4396 // unigene_2970 // unigene_9031 // unigene_11204 // unigene_11735 // unigene_12498 // unigene_2761 // unigene_11736
GO:0003950	Molecular Function	NAD+ ADP-ribosyltransferase activity	5	363	19	8581	0.00099	0.0078	// unigene_4978 // unigene_4979 // unigene_12417 // unigene_12420 // unigene_4977	// unigene_4276 // unigene_4275 // unigene_12419 // unigene_12418 // unigene_4977 // unigene_4978 // unigene_4979 // unigene_12417 // unigene_10713 // unigene_3689 // unigene_3688 // unigene_9937 // unigene_6141 // unigene_4192 // unigene_12420 // unigene_12868 // unigene_9165 // unigene_9166 // unigene_4436
GO:0030594	Molecular Function	neurotransmitter receptor activity	5	363	22	8581	0.002	0.009	// unigene_2163 // unigene_2162 // unigene_11429 // unigene_11428 // unigene_14183	// unigene_7859 // unigene_10886 // unigene_10887 // unigene_14183 // unigene_4692 // unigene_4455 // unigene_4454 // unigene_1569 // unigene_9993 // unigene_2443 // unigene_9260 // unigene_6288 // unigene_11429 // unigene_11428 // unigene_160 // unigene_2163 // unigene_2162 // unigene_10608 // unigene_9133 // unigene_9132 // unigene_7339 // unigene_1570
GO:0018451	Molecular Function	epoxide dehydrogenase activity	5	363	22	8581	0.002	0.009	// unigene_11788 // unigene_11789 // unigene_2331 // unigene_11791 // unigene_11790	// unigene_11788 // unigene_11789 // unigene_3531 // unigene_13988 // unigene_13989 // unigene_1033 // unigene_3888 // unigene_13315 // unigene_11957 // unigene_12519 // unigene_6788 // unigene_11441 // unigene_11791 // unigene_11790 // unigene_2331 // unigene_6301 // unigene_6300 // unigene_6303 // unigene_13991 // unigene_13990 // unigene_12521 // unigene_12520
GO:0018452	Molecular Function	5-exo-hydroxycamphor dehydrogenase activity	5	363	22	8581	0.002	0.009	// unigene_11788 // unigene_11789 // unigene_2331 // unigene_11791 // unigene_11790	// unigene_11788 // unigene_11789 // unigene_3531 // unigene_13988 // unigene_13989 // unigene_1033 // unigene_3888 // unigene_13315 // unigene_11957 // unigene_12519 // unigene_6788 // unigene_11441 // unigene_11791 // unigene_11790 // unigene_2331 // unigene_6301 // unigene_6300 // unigene_6303 // unigene_13991 // unigene_13990 // unigene_12521 // unigene_12520
GO:0018453	Molecular Function	2-hydroxytetrahydrofuran dehydrogenase activity	5	363	22	8581	0.002	0.009	// unigene_11788 // unigene_11789 // unigene_2331 // unigene_11791 // unigene_11790	// unigene_11788 // unigene_11789 // unigene_3531 // unigene_13988 // unigene_13989 // unigene_1033 // unigene_3888 // unigene_13315 // unigene_11957 // unigene_12519 // unigene_6788 // unigene_11441 // unigene_11791 // unigene_11790 // unigene_2331 // unigene_6301 // unigene_6300 // unigene_6303 // unigene_13991 // unigene_13990 // unigene_12521 // unigene_12520
GO:0004495	Molecular Function	mevaldate reductase activity	5	363	22	8581	0.002	0.009	// unigene_11788 // unigene_11789 // unigene_2331 // unigene_11791 // unigene_11790	// unigene_11788 // unigene_11789 // unigene_3531 // unigene_13988 // unigene_13989 // unigene_1033 // unigene_3888 // unigene_13315 // unigene_11957 // unigene_12519 // unigene_6788 // unigene_11441 // unigene_11791 // unigene_11790 // unigene_2331 // unigene_6301 // unigene_6300 // unigene_6303 // unigene_13991 // unigene_13990 // unigene_12521 // unigene_12520
GO:0043713	Molecular Function	(R)-2-hydroxyisocaproate dehydrogenase activity	5	363	22	8581	0.002	0.009	// unigene_11788 // unigene_11789 // unigene_2331 // unigene_11791 // unigene_11790	// unigene_11788 // unigene_11789 // unigene_3531 // unigene_13988 // unigene_13989 // unigene_1033 // unigene_3888 // unigene_13315 // unigene_11957 // unigene_12519 // unigene_6788 // unigene_11441 // unigene_11791 // unigene_11790 // unigene_2331 // unigene_6301 // unigene_6300 // unigene_6303 // unigene_13991 // unigene_13990 // unigene_12521 // unigene_12520
GO:0032442	Molecular Function	phenylcoumaran benzylic ether reductase activity	5	363	22	8581	0.002	0.009	// unigene_11788 // unigene_11789 // unigene_2331 // unigene_11791 // unigene_11790	// unigene_11788 // unigene_11789 // unigene_3531 // unigene_13988 // unigene_13989 // unigene_1033 // unigene_3888 // unigene_13315 // unigene_11957 // unigene_12519 // unigene_6788 // unigene_11441 // unigene_11791 // unigene_11790 // unigene_2331 // unigene_6301 // unigene_6300 // unigene_6303 // unigene_13991 // unigene_13990 // unigene_12521 // unigene_12520
GO:0001653	Molecular Function	peptide receptor activity	5	363	22	8581	0.002	0.009	// unigene_2163 // unigene_2162 // unigene_11429 // unigene_11428 // unigene_14183	// unigene_3668 // unigene_4454 // unigene_10886 // unigene_2959 // unigene_584 // unigene_10887 // unigene_14183 // unigene_1115 // unigene_4455 // unigene_11822 // unigene_6785 // unigene_8687 // unigene_6288 // unigene_11429 // unigene_11428 // unigene_2163 // unigene_2162 // unigene_2101 // unigene_11165 // unigene_11167 // unigene_11823 // unigene_7033
GO:0008875	Molecular Function	gluconate dehydrogenase activity	5	363	22	8581	0.002	0.009	// unigene_11788 // unigene_11789 // unigene_2331 // unigene_11791 // unigene_11790	// unigene_11788 // unigene_11789 // unigene_3531 // unigene_13988 // unigene_13989 // unigene_1033 // unigene_3888 // unigene_13315 // unigene_11957 // unigene_12519 // unigene_6788 // unigene_11441 // unigene_11791 // unigene_11790 // unigene_2331 // unigene_6301 // unigene_6300 // unigene_6303 // unigene_13991 // unigene_13990 // unigene_12521 // unigene_12520
GO:0008528	Molecular Function	peptide receptor activity, G-protein coupled	5	363	21	8581	0.0016	0.009	// unigene_2163 // unigene_2162 // unigene_11429 // unigene_11428 // unigene_14183	// unigene_6288 // unigene_3668 // unigene_11822 // unigene_11429 // unigene_584 // unigene_11428 // unigene_11167 // unigene_2163 // unigene_2162 // unigene_4454 // unigene_1115 // unigene_6785 // unigene_2959 // unigene_4455 // unigene_11165 // unigene_10886 // unigene_10887 // unigene_8687 // unigene_11823 // unigene_14183 // unigene_7033
GO:0016614	Molecular Function	oxidoreductase activity, acting on CH-OH group of donors	17	363	174	8581	0.0014	0.009	// unigene_11788 // unigene_9526 // unigene_4375 // unigene_10637 // unigene_9975 // unigene_10060 // unigene_11789 // unigene_9521 // unigene_11791 // unigene_11790 // unigene_8348 // unigene_2331 // unigene_2441 // unigene_4374 // unigene_13622 // unigene_4888 // unigene_9527	// unigene_10637 // unigene_12582 // unigene_10732 // unigene_10535 // unigene_1204 // unigene_11326 // unigene_7637 // unigene_1153 // unigene_10431 // unigene_3940 // unigene_6511 // unigene_13448 // unigene_13357 // unigene_11957 // unigene_2441 // unigene_2567 // unigene_2566 // unigene_13445 // unigene_13444 // unigene_13447 // unigene_10230 // unigene_6788 // unigene_11791 // unigene_11790 …
GO:0051990	Molecular Function	(R)-2-hydroxyglutarate dehydrogenase activity	5	363	22	8581	0.002	0.009	// unigene_11788 // unigene_11789 // unigene_2331 // unigene_11791 // unigene_11790	// unigene_11788 // unigene_11789 // unigene_3531 // unigene_13988 // unigene_13989 // unigene_1033 // unigene_3888 // unigene_13315 // unigene_11957 // unigene_12519 // unigene_6788 // unigene_11441 // unigene_11791 // unigene_11790 // unigene_2331 // unigene_6301 // unigene_6300 // unigene_6303 // unigene_13991 // unigene_13990 // unigene_12521 // unigene_12520
GO:0048258	Molecular Function	3-ketoglucose-reductase activity	5	363	22	8581	0.002	0.009	// unigene_11788 // unigene_11789 // unigene_2331 // unigene_11791 // unigene_11790	// unigene_11788 // unigene_11789 // unigene_3531 // unigene_13988 // unigene_13989 // unigene_1033 // unigene_3888 // unigene_13315 // unigene_11957 // unigene_12519 // unigene_6788 // unigene_11441 // unigene_11791 // unigene_11790 // unigene_2331 // unigene_6301 // unigene_6300 // unigene_6303 // unigene_13991 // unigene_13990 // unigene_12521 // unigene_12520
GO:0042165	Molecular Function	neurotransmitter binding	5	363	23	8581	0.0025	0.0098	// unigene_2163 // unigene_2162 // unigene_11429 // unigene_11428 // unigene_14183	// unigene_15341 // unigene_7859 // unigene_10886 // unigene_10887 // unigene_2443 // unigene_14183 // unigene_4692 // unigene_4455 // unigene_4454 // unigene_9993 // unigene_1569 // unigene_9260 // unigene_6288 // unigene_11429 // unigene_11428 // unigene_160 // unigene_2163 // unigene_2162 // unigene_10608 // unigene_9133 // unigene_9132 // unigene_7339 // unigene_1570
GO:0000252	Molecular Function	C-3 sterol dehydrogenase (C-4 sterol decarboxylase) activity	5	363	23	8581	0.0025	0.0098	// unigene_11788 // unigene_11789 // unigene_2331 // unigene_11791 // unigene_11790	// unigene_11788 // unigene_11789 // unigene_3531 // unigene_13988 // unigene_13989 // unigene_1033 // unigene_3888 // unigene_13315 // unigene_11957 // unigene_12519 // unigene_6788 // unigene_11441 // unigene_11791 // unigene_11790 // unigene_8245 // unigene_2331 // unigene_6301 // unigene_6300 // unigene_6303 // unigene_13991 // unigene_13990 // unigene_12521 // unigene_12520
GO:0033765	Molecular Function	steroid dehydrogenase activity, acting on the CH-CH group of donors	5	363	23	8581	0.0025	0.0098	// unigene_11788 // unigene_11789 // unigene_2331 // unigene_11791 // unigene_11790	// unigene_11788 // unigene_11789 // unigene_3531 // unigene_13988 // unigene_13989 // unigene_1033 // unigene_3888 // unigene_13315 // unigene_11957 // unigene_12519 // unigene_6788 // unigene_11441 // unigene_11791 // unigene_11790 // unigene_10894 // unigene_2331 // unigene_6301 // unigene_6300 // unigene_6303 // unigene_13991 // unigene_13990 // unigene_12521 // unigene_12520
GO:0046914	Molecular Function	transition metal ion binding	66	363	1055	8581	0.0025	0.0098	// unigene_5267 // unigene_14250 // unigene_4907 // unigene_4906 // unigene_712 // unigene_4146 // unigene_4557 // unigene_1339 // unigene_3389 // unigene_6175 // unigene_3108 // unigene_4104 // unigene_4374 // unigene_4375 // unigene_6312 // unigene_3628 // unigene_6310 // unigene_8199 // unigene_10804 // unigene_11801 // unigene_11800 // unigene_13258 // unigene_14629 // unigene_3446 // unigene…	// unigene_11645 // unigene_1875 // unigene_12191 // unigene_6035 // unigene_712 // unigene_1093 // unigene_5972 // unigene_11216 // unigene_14891 // unigene_5809 // unigene_6074 // unigene_6432 // unigene_12118 // unigene_2117 // unigene_11214 // unigene_4004 // unigene_1663 // unigene_5354 // unigene_2437 // unigene_4008 // unigene_8799 // unigene_659 // unigene_11638 // unigene_990 // unigene_…
GO:0016209	Molecular Function	antioxidant activity	6	363	34	8581	0.0029	0.011	// unigene_2182 // unigene_4463 // unigene_3148 // unigene_4146 // unigene_3147 // unigene_11878	// unigene_151 // unigene_3704 // unigene_6013 // unigene_152 // unigene_3148 // unigene_7523 // unigene_3645 // unigene_4146 // unigene_1469 // unigene_3147 // unigene_13178 // unigene_5589 // unigene_14914 // unigene_8394 // unigene_10667 // unigene_789 // unigene_3256 // unigene_11398 // unigene_2182 // unigene_13399 // unigene_149 // unigene_4624 // unigene_13974 // unigene_3391 // unigene_26…
GO:0004033	Molecular Function	aldo-keto reductase activity	6	363	35	8581	0.0033	0.012	// unigene_11788 // unigene_11789 // unigene_11791 // unigene_11790 // unigene_2331 // unigene_13622	// unigene_11788 // unigene_11789 // unigene_3531 // unigene_13988 // unigene_13989 // unigene_4254 // unigene_1033 // unigene_5623 // unigene_3888 // unigene_13315 // unigene_10846 // unigene_10847 // unigene_11070 // unigene_11957 // unigene_12519 // unigene_13622 // unigene_10848 // unigene_10849 // unigene_11441 // unigene_11791 // unigene_11790 // unigene_2331 // unigene_12520 // unigene_630…
GO:0016763	Molecular Function	transferase activity, transferring pentosyl groups	7	363	48	8581	0.0041	0.015	// unigene_12420 // unigene_4977 // unigene_4978 // unigene_6164 // unigene_12417 // unigene_4979 // unigene_3072	// unigene_12419 // unigene_12418 // unigene_12417 // unigene_10713 // unigene_3557 // unigene_3689 // unigene_3688 // unigene_3047 // unigene_11369 // unigene_12868 // unigene_9165 // unigene_9166 // unigene_4436 // unigene_7041 // unigene_2756 // unigene_9937 // unigene_5001 // unigene_5000 // unigene_95 // unigene_9222 // unigene_7583 // unigene_3072 // unigene_6164 // unigene_2565 // unigene_…
GO:0004448	Molecular Function	isocitrate dehydrogenase activity	5	363	26	8581	0.0044	0.015	// unigene_11788 // unigene_11789 // unigene_2331 // unigene_11791 // unigene_11790	// unigene_11788 // unigene_11789 // unigene_3531 // unigene_13988 // unigene_13989 // unigene_1033 // unigene_3888 // unigene_13315 // unigene_11957 // unigene_12519 // unigene_2566 // unigene_6788 // unigene_11441 // unigene_11791 // unigene_11790 // unigene_14985 // unigene_3813 // unigene_6301 // unigene_6300 // unigene_6303 // unigene_13991 // unigene_13990 // unigene_10383 // unigene_12521 …
GO:0003735	Molecular Function	structural constituent of ribosome	20	363	243	8581	0.0044	0.015	// unigene_403 // unigene_6527 // unigene_6466 // unigene_7114 // unigene_196 // unigene_1281 // unigene_6702 // unigene_6734 // unigene_7052 // unigene_648 // unigene_6814 // unigene_87 // unigene_1236 // unigene_370 // unigene_7146 // unigene_1704 // unigene_10867 // unigene_6706 // unigene_6983 // unigene_6588	// unigene_403 // unigene_4966 // unigene_5976 // unigene_870 // unigene_7936 // unigene_648 // unigene_15389 // unigene_6591 // unigene_3107 // unigene_7269 // unigene_6706 // unigene_6703 // unigene_15222 // unigene_871 // unigene_1363 // unigene_6466 // unigene_6970 // unigene_1281 // unigene_6631 // unigene_1369 // unigene_1285 // unigene_474 // unigene_10048 // unigene_6865 // unigene_6866 /…
GO:0050661	Molecular Function	NADP or NADPH binding	5	363	28	8581	0.0061	0.02	// unigene_5157 // unigene_5372 // unigene_12730 // unigene_12731 // unigene_8348	// unigene_3305 // unigene_10390 // unigene_14108 // unigene_4311 // unigene_3412 // unigene_5373 // unigene_5372 // unigene_1204 // unigene_11326 // unigene_5157 // unigene_4310 // unigene_13357 // unigene_10391 // unigene_12538 // unigene_12730 // unigene_12731 // unigene_3257 // unigene_12712 // unigene_12713 // unigene_12711 // unigene_12582 // unigene_8269 // unigene_626 // unigene_14923 // …
GO:0016769	Molecular Function	transferase activity, transferring nitrogenous groups	5	363	30	8581	0.0082	0.026	// unigene_11502 // unigene_5488 // unigene_5486 // unigene_12938 // unigene_1341	// unigene_10636 // unigene_15130 // unigene_2139 // unigene_4750 // unigene_5156 // unigene_4022 // unigene_13098 // unigene_13099 // unigene_1341 // unigene_5485 // unigene_5489 // unigene_5488 // unigene_1831 // unigene_11502 // unigene_14246 // unigene_14248 // unigene_7276 // unigene_6146 // unigene_10892 // unigene_12938 // unigene_3528 // unigene_3734 // unigene_5486 // unigene_8203 // uni…
GO:0033764	Molecular Function	steroid dehydrogenase activity, acting on the CH-OH group of donors, NAD or NADP as acceptor	5	363	30	8581	0.0082	0.026	// unigene_11788 // unigene_11789 // unigene_2331 // unigene_11791 // unigene_11790	// unigene_11788 // unigene_11789 // unigene_7959 // unigene_3531 // unigene_13988 // unigene_13989 // unigene_6170 // unigene_6303 // unigene_3888 // unigene_13315 // unigene_1644 // unigene_1033 // unigene_550 // unigene_11957 // unigene_12519 // unigene_6788 // unigene_11441 // unigene_11791 // unigene_11790 // unigene_8245 // unigene_2331 // unigene_6301 // unigene_6300 // unigene_7788 // uni…
GO:0004175	Molecular Function	endopeptidase activity	16	363	193	8581	0.0093	0.028	// unigene_5432 // unigene_5652 // unigene_7302 // unigene_6266 // unigene_12403 // unigene_13173 // unigene_12434 // unigene_3389 // unigene_5265 // unigene_14629 // unigene_1339 // unigene_1338 // unigene_8802 // unigene_5267 // unigene_5266 // unigene_11045	// unigene_12193 // unigene_12821 // unigene_13061 // unigene_668 // unigene_1339 // unigene_4168 // unigene_4167 // unigene_5529 // unigene_4242 // unigene_7737 // unigene_11190 // unigene_1818 // unigene_8012 // unigene_9016 // unigene_8874 // unigene_10995 // unigene_1815 // unigene_1817 // unigene_11019 // unigene_5432 // unigene_11650 // unigene_419 // unigene_14464 // unigene_13173 // unige…
GO:0020037	Molecular Function	heme binding	18	363	227	8581	0.0095	0.028	// unigene_3447 // unigene_3443 // unigene_12293 // unigene_3444 // unigene_11801 // unigene_11800 // unigene_4463 // unigene_2276 // unigene_301 // unigene_3081 // unigene_11878 // unigene_4146 // unigene_3108 // unigene_3445 // unigene_11721 // unigene_3207 // unigene_3446 // unigene_8199	// unigene_11645 // unigene_11558 // unigene_12524 // unigene_11485 // unigene_11551 // unigene_7834 // unigene_3772 // unigene_5523 // unigene_3108 // unigene_4435 // unigene_8626 // unigene_11807 // unigene_14484 // unigene_11802 // unigene_11801 // unigene_11800 // unigene_8799 // unigene_9467 // unigene_9466 // unigene_10548 // unigene_12514 // unigene_1815 // unigene_2686 // unigene_10230 //…
GO:0016229	Molecular Function	steroid dehydrogenase activity	5	363	31	8581	0.0094	0.028	// unigene_11788 // unigene_11789 // unigene_2331 // unigene_11791 // unigene_11790	// unigene_11788 // unigene_11789 // unigene_7959 // unigene_3531 // unigene_13988 // unigene_13989 // unigene_6170 // unigene_6303 // unigene_3888 // unigene_13315 // unigene_1644 // unigene_1033 // unigene_550 // unigene_11957 // unigene_12519 // unigene_6788 // unigene_11441 // unigene_11791 // unigene_11790 // unigene_8245 // unigene_2331 // unigene_6301 // unigene_6300 // unigene_7788 // uni…
GO:0046906	Molecular Function	tetrapyrrole binding	18	363	227	8581	0.0095	0.028	// unigene_3447 // unigene_3443 // unigene_12293 // unigene_3444 // unigene_11801 // unigene_11800 // unigene_4463 // unigene_2276 // unigene_301 // unigene_3081 // unigene_11878 // unigene_4146 // unigene_3108 // unigene_3445 // unigene_11721 // unigene_3207 // unigene_3446 // unigene_8199	// unigene_11645 // unigene_11558 // unigene_12524 // unigene_11485 // unigene_11551 // unigene_7834 // unigene_3772 // unigene_5523 // unigene_3108 // unigene_4435 // unigene_8626 // unigene_11807 // unigene_14484 // unigene_11802 // unigene_11801 // unigene_11800 // unigene_8799 // unigene_9467 // unigene_9466 // unigene_10548 // unigene_12514 // unigene_1815 // unigene_2686 // unigene_10230 //…
GO:0043167	Molecular Function	ion binding	77	363	1356	8581	0.011	0.032	// unigene_5267 // unigene_14250 // unigene_4907 // unigene_4906 // unigene_712 // unigene_4146 // unigene_4557 // unigene_11216 // unigene_3389 // unigene_6175 // unigene_3108 // unigene_3445 // unigene_4374 // unigene_12809 // unigene_6312 // unigene_3628 // unigene_6310 // unigene_8199 // unigene_4375 // unigene_4104 // unigene_11801 // unigene_11800 // unigene_13258 // unigene_14629 // unigen…	// unigene_11645 // unigene_1875 // unigene_12191 // unigene_12193 // unigene_712 // unigene_1093 // unigene_5972 // unigene_11216 // unigene_14891 // unigene_5809 // unigene_6074 // unigene_6432 // unigene_12118 // unigene_7993 // unigene_11214 // unigene_4004 // unigene_1663 // unigene_10043 // unigene_5354 // unigene_2437 // unigene_7737 // unigene_4008 // unigene_8799 // unigene_12103 // unig…
GO:0043169	Molecular Function	cation binding	77	363	1355	8581	0.011	0.032	// unigene_5267 // unigene_14250 // unigene_4907 // unigene_4906 // unigene_712 // unigene_4146 // unigene_4557 // unigene_11216 // unigene_3389 // unigene_6175 // unigene_3108 // unigene_3445 // unigene_4374 // unigene_12809 // unigene_6312 // unigene_3628 // unigene_6310 // unigene_8199 // unigene_4375 // unigene_4104 // unigene_11801 // unigene_11800 // unigene_13258 // unigene_14629 // unigen…	// unigene_11645 // unigene_1875 // unigene_12191 // unigene_12193 // unigene_712 // unigene_1093 // unigene_5972 // unigene_11216 // unigene_14891 // unigene_5809 // unigene_6074 // unigene_6432 // unigene_12118 // unigene_7993 // unigene_11214 // unigene_4004 // unigene_1663 // unigene_10043 // unigene_5354 // unigene_2437 // unigene_7737 // unigene_4008 // unigene_8799 // unigene_12103 // unig…
GO:0070011	Molecular Function	peptidase activity, acting on L-amino acid peptides	22	363	303	8581	0.012	0.033	// unigene_13809 // unigene_712 // unigene_12434 // unigene_11216 // unigene_3389 // unigene_6312 // unigene_11045 // unigene_14629 // unigene_7302 // unigene_2562 // unigene_5432 // unigene_12403 // unigene_13173 // unigene_1339 // unigene_1338 // unigene_5267 // unigene_5266 // unigene_5265 // unigene_5652 // unigene_6266 // unigene_4548 // unigene_8802	// unigene_13809 // unigene_12193 // unigene_12821 // unigene_13061 // unigene_8410 // unigene_668 // unigene_1929 // unigene_10561 // unigene_2612 // unigene_4168 // unigene_9142 // unigene_1338 // unigene_13275 // unigene_4167 // unigene_5529 // unigene_6015 // unigene_4242 // unigene_11273 // unigene_7737 // unigene_2810 // unigene_9463 // unigene_4847 // unigene_2814 // unigene_6513 // unigen…
GO:0008270	Molecular Function	zinc ion binding	44	363	726	8581	0.016	0.043	// unigene_5267 // unigene_14250 // unigene_4907 // unigene_4906 // unigene_712 // unigene_5752 // unigene_1339 // unigene_3389 // unigene_6175 // unigene_4104 // unigene_4374 // unigene_4375 // unigene_6312 // unigene_6310 // unigene_10804 // unigene_3599 // unigene_13258 // unigene_14629 // unigene_7302 // unigene_4008 // unigene_12777 // unigene_12779 // unigene_2991 // unigene_2992 // unigene…	// unigene_12191 // unigene_712 // unigene_5972 // unigene_11216 // unigene_14891 // unigene_6074 // unigene_5729 // unigene_2117 // unigene_4004 // unigene_4005 // unigene_4008 // unigene_659 // unigene_11638 // unigene_8267 // unigene_11548 // unigene_11466 // unigene_13110 // unigene_12360 // unigene_11014 // unigene_11015 // unigene_3742 // unigene_3741 // unigene_3294 // unigene_6679 // unig…
GO:0046872	Molecular Function	metal ion binding	75	363	1347	8581	0.018	0.045	// unigene_5267 // unigene_14250 // unigene_4907 // unigene_4906 // unigene_712 // unigene_4146 // unigene_4557 // unigene_11216 // unigene_3389 // unigene_6175 // unigene_3108 // unigene_3445 // unigene_4374 // unigene_12809 // unigene_6312 // unigene_3628 // unigene_6310 // unigene_8199 // unigene_4375 // unigene_4104 // unigene_11801 // unigene_11800 // unigene_13258 // unigene_14629 // unigen…	// unigene_11645 // unigene_1875 // unigene_12191 // unigene_12193 // unigene_712 // unigene_1093 // unigene_5972 // unigene_11216 // unigene_14891 // unigene_5809 // unigene_6074 // unigene_6432 // unigene_12118 // unigene_7993 // unigene_11214 // unigene_4004 // unigene_1663 // unigene_10043 // unigene_5354 // unigene_2437 // unigene_7737 // unigene_4008 // unigene_8799 // unigene_12103 // unig…
GO:0008233	Molecular Function	peptidase activity	22	363	315	8581	0.018	0.045	// unigene_13809 // unigene_712 // unigene_12434 // unigene_11216 // unigene_3389 // unigene_6312 // unigene_11045 // unigene_14629 // unigene_7302 // unigene_2562 // unigene_5432 // unigene_12403 // unigene_13173 // unigene_1339 // unigene_1338 // unigene_5267 // unigene_5266 // unigene_5265 // unigene_5652 // unigene_6266 // unigene_4548 // unigene_8802	// unigene_13809 // unigene_2555 // unigene_12821 // unigene_13061 // unigene_8410 // unigene_668 // unigene_1929 // unigene_10561 // unigene_2612 // unigene_4168 // unigene_9142 // unigene_1338 // unigene_13275 // unigene_4167 // unigene_5529 // unigene_6015 // unigene_4242 // unigene_11273 // unigene_7737 // unigene_2810 // unigene_9463 // unigene_12193 // unigene_2814 // unigene_6513 // unigen…
GO:0019842	Molecular Function	vitamin binding	12	363	141	8581	0.018	0.045	// unigene_11502 // unigene_5486 // unigene_3951 // unigene_13688 // unigene_13081 // unigene_1341 // unigene_5488 // unigene_5856 // unigene_5857 // unigene_3774 // unigene_12938 // unigene_12508	// unigene_10636 // unigene_13599 // unigene_3774 // unigene_3773 // unigene_11322 // unigene_9060 // unigene_13594 // unigene_5486 // unigene_5485 // unigene_8665 // unigene_5489 // unigene_5488 // unigene_14312 // unigene_14313 // unigene_768 // unigene_767 // unigene_2563 // unigene_9578 // unigene_5876 // unigene_4722 // unigene_12592 // unigene_12593 // unigene_4157 // unigene_11256 // unige…
GO:0005506	Molecular Function	iron ion binding	19	363	261	8581	0.018	0.045	// unigene_3447 // unigene_3443 // unigene_12293 // unigene_3951 // unigene_11801 // unigene_11800 // unigene_4463 // unigene_2276 // unigene_3444 // unigene_301 // unigene_3081 // unigene_11878 // unigene_4146 // unigene_3108 // unigene_3445 // unigene_11721 // unigene_3207 // unigene_3446 // unigene_8199	// unigene_11645 // unigene_2248 // unigene_11558 // unigene_10634 // unigene_11485 // unigene_3444 // unigene_7834 // unigene_3772 // unigene_5523 // unigene_3108 // unigene_4435 // unigene_8626 // unigene_11807 // unigene_12022 // unigene_14484 // unigene_11802 // unigene_11801 // unigene_11800 // unigene_8799 // unigene_9467 // unigene_9466 // unigene_10548 // unigene_10044 // unigene_10045 //…
GO:0016627	Molecular Function	oxidoreductase activity, acting on the CH-CH group of donors	7	363	71	8581	0.031	0.077	// unigene_11788 // unigene_11789 // unigene_3869 // unigene_11791 // unigene_11790 // unigene_568 // unigene_2331	// unigene_11788 // unigene_568 // unigene_1207 // unigene_830 // unigene_11789 // unigene_13989 // unigene_4479 // unigene_12988 // unigene_3531 // unigene_12819 // unigene_4880 // unigene_11306 // unigene_14087 // unigene_3772 // unigene_3106 // unigene_12818 // unigene_991 // unigene_15154 // unigene_1033 // unigene_1851 // unigene_3888 // unigene_8796 // unigene_542 // unigene_7618 // unigene…
GO:0016651	Molecular Function	oxidoreductase activity, acting on NADH or NADPH	5	363	46	8581	0.045	0.11	// unigene_11234 // unigene_1161 // unigene_3147 // unigene_3148 // unigene_11233	// unigene_9065 // unigene_2001 // unigene_14474 // unigene_15321 // unigene_3122 // unigene_14108 // unigene_14473 // unigene_3121 // unigene_10743 // unigene_3148 // unigene_7523 // unigene_1469 // unigene_3147 // unigene_9063 // unigene_12022 // unigene_13210 // unigene_11713 // unigene_14720 // unigene_8837 // unigene_12891 // unigene_789 // unigene_12893 // unigene_12892 // unigene_8681 // u…
GO:0070279	Molecular Function	vitamin B6 binding	7	363	84	8581	0.067	0.15	// unigene_11502 // unigene_5486 // unigene_13081 // unigene_5488 // unigene_3774 // unigene_12938 // unigene_1341	// unigene_2437 // unigene_14435 // unigene_10636 // unigene_11565 // unigene_13283 // unigene_11566 // unigene_15130 // unigene_10988 // unigene_13599 // unigene_3774 // unigene_4750 // unigene_10776 // unigene_5156 // unigene_2679 // unigene_9060 // unigene_13594 // unigene_13598 // unigene_13098 // unigene_13099 // unigene_2139 // unigene_1341 // unigene_5485 // unigene_5489 // unigene_5488 //…
GO:0030170	Molecular Function	pyridoxal phosphate binding	7	363	84	8581	0.067	0.15	// unigene_11502 // unigene_5486 // unigene_13081 // unigene_5488 // unigene_3774 // unigene_12938 // unigene_1341	// unigene_2437 // unigene_14435 // unigene_10636 // unigene_11565 // unigene_13283 // unigene_11566 // unigene_15130 // unigene_10988 // unigene_13599 // unigene_3774 // unigene_4750 // unigene_10776 // unigene_5156 // unigene_2679 // unigene_9060 // unigene_13594 // unigene_13598 // unigene_13098 // unigene_13099 // unigene_2139 // unigene_1341 // unigene_5485 // unigene_5489 // unigene_5488 //…
GO:0008757	Molecular Function	S-adenosylmethionine-dependent methyltransferase activity	6	363	71	8581	0.082	0.18	// unigene_14250 // unigene_4451 // unigene_8750 // unigene_6308 // unigene_6305 // unigene_6310	// unigene_14251 // unigene_14250 // unigene_14253 // unigene_14252 // unigene_14254 // unigene_11761 // unigene_14387 // unigene_14386 // unigene_11005 // unigene_13851 // unigene_13285 // unigene_13284 // unigene_4207 // unigene_11683 // unigene_13699 // unigene_2779 // unigene_3285 // unigene_5726 // unigene_3163 // unigene_3604 // unigene_6310 // unigene_914 // unigene_9046 // unigene_6277 //…
GO:0005198	Molecular Function	structural molecule activity	20	363	333	8581	0.081	0.18	// unigene_403 // unigene_6527 // unigene_6466 // unigene_7114 // unigene_196 // unigene_1281 // unigene_6702 // unigene_6734 // unigene_7052 // unigene_648 // unigene_6814 // unigene_87 // unigene_1236 // unigene_370 // unigene_7146 // unigene_1704 // unigene_10867 // unigene_6706 // unigene_6983 // unigene_6588	// unigene_403 // unigene_870 // unigene_4966 // unigene_5976 // unigene_711 // unigene_7936 // unigene_12352 // unigene_12353 // unigene_12351 // unigene_15389 // unigene_6912 // unigene_6590 // unigene_2145 // unigene_6454 // unigene_3107 // unigene_7269 // unigene_6706 // unigene_566 // unigene_8095 // unigene_15222 // unigene_871 // unigene_1363 // unigene_6466 // unigene_6970 // unigene_1281…
GO:0016830	Molecular Function	carbon-carbon lyase activity	5	363	59	8581	0.11	0.23	// unigene_13081 // unigene_6164 // unigene_3774 // unigene_8170 // unigene_2911	// unigene_2437 // unigene_3566 // unigene_14510 // unigene_1632 // unigene_13283 // unigene_4823 // unigene_2438 // unigene_2730 // unigene_3774 // unigene_3773 // unigene_10284 // unigene_8556 // unigene_993 // unigene_2777 // unigene_39 // unigene_38 // unigene_5849 // unigene_2911 // unigene_11864 // unigene_9530 // unigene_8626 // unigene_6165 // unigene_3095 // unigene_2161 // unigene_6164 …
GO:0003700	Molecular Function	transcription factor activity	13	363	217	8581	0.14	0.29	// unigene_3599 // unigene_11582 // unigene_4008 // unigene_12777 // unigene_5238 // unigene_5854 // unigene_11583 // unigene_10749 // unigene_10748 // unigene_6414 // unigene_6175 // unigene_12779 // unigene_2562	// unigene_9789 // unigene_6293 // unigene_13062 // unigene_6297 // unigene_5972 // unigene_6295 // unigene_6294 // unigene_14895 // unigene_15002 // unigene_1150 // unigene_6236 // unigene_10539 // unigene_6669 // unigene_2103 // unigene_4008 // unigene_5844 // unigene_11487 // unigene_6292 // unigene_766 // unigene_6296 // unigene_2562 // unigene_10258 // unigene_147 // unigene_11548 // unigene…
GO:0042277	Molecular Function	peptide binding	5	363	64	8581	0.14	0.29	// unigene_2163 // unigene_2162 // unigene_11429 // unigene_11428 // unigene_14183	// unigene_5568 // unigene_1872 // unigene_5145 // unigene_4454 // unigene_11281 // unigene_10886 // unigene_3322 // unigene_11282 // unigene_4848 // unigene_4849 // unigene_9900 // unigene_15341 // unigene_3735 // unigene_5111 // unigene_2959 // unigene_584 // unigene_10887 // unigene_14183 // unigene_11428 // unigene_1115 // unigene_1785 // unigene_4558 // unigene_1781 // unigene_11823 // unige…
GO:0016829	Molecular Function	lyase activity	12	363	204	8581	0.16	0.34	// unigene_1003 // unigene_14805 // unigene_3870 // unigene_2911 // unigene_13081 // unigene_6164 // unigene_11502 // unigene_13794 // unigene_3774 // unigene_8170 // unigene_10899 // unigene_1341	// unigene_13068 // unigene_8498 // unigene_6163 // unigene_1003 // unigene_14661 // unigene_3774 // unigene_3773 // unigene_2599 // unigene_2952 // unigene_14663 // unigene_10430 // unigene_5849 // unigene_14485 // unigene_247 // unigene_11864 // unigene_14488 // unigene_10899 // unigene_12533 // unigene_4873 // unigene_574 // unigene_13113 // unigene_8712 // unigene_3694 // unigene_8556 // unig…
GO:0048037	Molecular Function	cofactor binding	17	363	316	8581	0.19	0.4	// unigene_11502 // unigene_1161 // unigene_5486 // unigene_10060 // unigene_13081 // unigene_9521 // unigene_3595 // unigene_5488 // unigene_8348 // unigene_3774 // unigene_5372 // unigene_8747 // unigene_12938 // unigene_5157 // unigene_12730 // unigene_12731 // unigene_1341	// unigene_2554 // unigene_5747 // unigene_3939 // unigene_10636 // unigene_8961 // unigene_14474 // unigene_12582 // unigene_14473 // unigene_10743 // unigene_13599 // unigene_5372 // unigene_3773 // unigene_13274 // unigene_3106 // unigene_7266 // unigene_11326 // unigene_14435 // unigene_10431 // unigene_9060 // unigene_6668 // unigene_7997 // unigene_12022 // unigene_15000 // unigene_3940 // …
GO:0008415	Molecular Function	acyltransferase activity	8	363	135	8581	0.22	0.42	// unigene_11359 // unigene_2242 // unigene_9378 // unigene_11736 // unigene_11735 // unigene_2762 // unigene_2761 // unigene_4090	// unigene_13850 // unigene_6293 // unigene_6292 // unigene_6297 // unigene_6296 // unigene_6295 // unigene_6294 // unigene_7261 // unigene_7263 // unigene_1153 // unigene_13142 // unigene_13214 // unigene_13215 // unigene_5003 // unigene_14338 // unigene_13449 // unigene_10820 // unigene_14339 // unigene_11486 // unigene_11731 // unigene_14401 // unigene_14402 // unigene_11735 // unigene_11736 /…
GO:0016874	Molecular Function	ligase activity	15	363	278	8581	0.21	0.42	// unigene_11564 // unigene_9502 // unigene_12810 // unigene_2991 // unigene_11989 // unigene_10966 // unigene_3970 // unigene_8641 // unigene_9392 // unigene_12736 // unigene_12809 // unigene_8729 // unigene_3628 // unigene_2992 // unigene_8043	// unigene_11644 // unigene_13069 // unigene_4731 // unigene_11007 // unigene_11006 // unigene_6112 // unigene_5683 // unigene_9895 // unigene_12855 // unigene_14086 // unigene_3887 // unigene_9392 // unigene_296 // unigene_13275 // unigene_2954 // unigene_2955 // unigene_12856 // unigene_11423 // unigene_4535 // unigene_4536 // unigene_14488 // unigene_9778 // unigene_12544 // unigene_9247 // un…
GO:0016407	Molecular Function	acetyltransferase activity	6	363	95	8581	0.22	0.42	// unigene_2242 // unigene_2762 // unigene_11735 // unigene_9378 // unigene_2761 // unigene_11736	// unigene_11254 // unigene_6293 // unigene_6292 // unigene_6297 // unigene_6296 // unigene_6295 // unigene_6294 // unigene_7261 // unigene_7263 // unigene_13142 // unigene_13214 // unigene_13215 // unigene_5003 // unigene_13449 // unigene_11731 // unigene_14401 // unigene_14402 // unigene_11735 // unigene_11736 // unigene_11012 // unigene_3699 // unigene_10547 // unigene_10546 // unigene_9396 //…
GO:0003723	Molecular Function	RNA binding	14	363	259	8581	0.22	0.42	// unigene_6527 // unigene_6814 // unigene_10099 // unigene_12810 // unigene_11469 // unigene_1281 // unigene_10749 // unigene_10748 // unigene_1884 // unigene_1704 // unigene_3822 // unigene_12809 // unigene_8711 // unigene_3824	// unigene_12195 // unigene_12980 // unigene_12456 // unigene_13063 // unigene_5400 // unigene_4803 // unigene_1201 // unigene_1203 // unigene_400 // unigene_13699 // unigene_6591 // unigene_6771 // unigene_3823 // unigene_3822 // unigene_7634 // unigene_9011 // unigene_3825 // unigene_3824 // unigene_4379 // unigene_1363 // unigene_6192 // unigene_12339 // unigene_1281 // unigene_1764 // unigene…
GO:0050660	Molecular Function	FAD binding	6	363	94	8581	0.21	0.42	// unigene_9521 // unigene_3595 // unigene_5372 // unigene_8747 // unigene_12730 // unigene_12731	// unigene_2554 // unigene_14474 // unigene_12582 // unigene_14473 // unigene_10535 // unigene_5373 // unigene_5372 // unigene_3772 // unigene_3106 // unigene_11326 // unigene_3940 // unigene_13210 // unigene_12538 // unigene_14640 // unigene_14641 // unigene_10044 // unigene_10045 // unigene_11885 // unigene_10233 // unigene_12731 // unigene_10043 // unigene_7556 // unigene_3895 // unigene_13274…
GO:0016747	Molecular Function	transferase activity, transferring acyl groups other than amino-acyl groups	8	363	138	8581	0.23	0.44	// unigene_11359 // unigene_2242 // unigene_9378 // unigene_11736 // unigene_11735 // unigene_2762 // unigene_2761 // unigene_4090	// unigene_10636 // unigene_6293 // unigene_6292 // unigene_6297 // unigene_6296 // unigene_6295 // unigene_6294 // unigene_7261 // unigene_7263 // unigene_1153 // unigene_13142 // unigene_13214 // unigene_13215 // unigene_5003 // unigene_14338 // unigene_13449 // unigene_10820 // unigene_14339 // unigene_11486 // unigene_11731 // unigene_14401 // unigene_14402 // unigene_11735 // unigene_11736 /…
GO:0016879	Molecular Function	ligase activity, forming carbon-nitrogen bonds	10	363	182	8581	0.25	0.46	// unigene_3628 // unigene_3970 // unigene_2991 // unigene_9502 // unigene_12736 // unigene_11989 // unigene_8729 // unigene_10966 // unigene_2992 // unigene_8043	// unigene_11644 // unigene_13069 // unigene_11007 // unigene_11006 // unigene_6112 // unigene_5683 // unigene_6679 // unigene_296 // unigene_2954 // unigene_2955 // unigene_11423 // unigene_4929 // unigene_14488 // unigene_9778 // unigene_12544 // unigene_3057 // unigene_11953 // unigene_12695 // unigene_11521 // unigene_12736 // unigene_11523 // unigene_13111 // unigene_13110 // unigene_14503 /…
GO:0016746	Molecular Function	transferase activity, transferring acyl groups	9	363	163	8581	0.26	0.47	// unigene_11359 // unigene_2242 // unigene_9378 // unigene_13355 // unigene_11736 // unigene_11735 // unigene_2762 // unigene_2761 // unigene_4090	// unigene_3296 // unigene_6293 // unigene_9785 // unigene_6297 // unigene_6296 // unigene_6295 // unigene_6294 // unigene_7261 // unigene_3913 // unigene_7263 // unigene_5084 // unigene_1153 // unigene_10636 // unigene_13142 // unigene_13214 // unigene_13215 // unigene_5003 // unigene_14338 // unigene_13449 // unigene_10820 // unigene_14339 // unigene_11486 // unigene_6292 // unigene_11731 // un…
GO:0004930	Molecular Function	G-protein coupled receptor activity	5	363	82	8581	0.27	0.49	// unigene_2163 // unigene_2162 // unigene_11429 // unigene_11428 // unigene_14183	// unigene_910 // unigene_11647 // unigene_4454 // unigene_3668 // unigene_10886 // unigene_10067 // unigene_14439 // unigene_9430 // unigene_10326 // unigene_10321 // unigene_2959 // unigene_13847 // unigene_584 // unigene_10887 // unigene_1300 // unigene_1301 // unigene_589 // unigene_2082 // unigene_14183 // unigene_10808 // unigene_1785 // unigene_11220 // unigene_8545 // unigene_8544 // unig…
GO:0016757	Molecular Function	transferase activity, transferring glycosyl groups	8	363	147	8581	0.29	0.51	// unigene_12420 // unigene_4977 // unigene_4978 // unigene_6164 // unigene_12417 // unigene_4979 // unigene_12108 // unigene_3072	// unigene_13746 // unigene_2314 // unigene_13745 // unigene_3476 // unigene_714 // unigene_13599 // unigene_13598 // unigene_11329 // unigene_2756 // unigene_4436 // unigene_10785 // unigene_5001 // unigene_5000 // unigene_7583 // unigene_3780 // unigene_768 // unigene_2565 // unigene_767 // unigene_13443 // unigene_13442 // unigene_416 // unigene_6024 // unigene_9155 // unigene_12580 // unigene…
GO:0005488	Molecular Function	binding	247	363	5586	8581	0.31	0.53	// unigene_12983 // unigene_13510 // unigene_10637 // unigene_13516 // unigene_11045 // unigene_12984 // unigene_712 // unigene_13519 // unigene_13518 // unigene_3665 // unigene_9129 // unigene_1339 // unigene_1449 // unigene_1448 // unigene_5319 // unigene_1884 // unigene_3108 // unigene_3822 // unigene_9294 // unigene_3824 // unigene_4104 // unigene_5486 // unigene_11801 // unigene_11800 // uni…	// unigene_8886 // unigene_3468 // unigene_6103 // unigene_6101 // unigene_3467 // unigene_3466 // unigene_6105 // unigene_6104 // unigene_7519 // unigene_7518 // unigene_7516 // unigene_7515 // unigene_13268 // unigene_13260 // unigene_1772 // unigene_13265 // unigene_1776 // unigene_4887 // unigene_3687 // unigene_3684 // unigene_3683 // unigene_3682 // unigene_3680 // unigene_3689 // unigene_3…
GO:0008168	Molecular Function	methyltransferase activity	8	363	150	8581	0.31	0.53	// unigene_14250 // unigene_1791 // unigene_4451 // unigene_8750 // unigene_6308 // unigene_5090 // unigene_6305 // unigene_6310	// unigene_12195 // unigene_11581 // unigene_1922 // unigene_13699 // unigene_11005 // unigene_11004 // unigene_3777 // unigene_14967 // unigene_5726 // unigene_8566 // unigene_9301 // unigene_762 // unigene_1561 // unigene_2563 // unigene_10707 // unigene_12361 // unigene_8613 // unigene_13804 // unigene_4156 // unigene_8612 // unigene_13851 // unigene_7513 // unigene_2947 // unigene_6477 // uni…
GO:0003824	Molecular Function	catalytic activity	204	363	4624	8581	0.33	0.56	// unigene_10637 // unigene_712 // unigene_3665 // unigene_1339 // unigene_2611 // unigene_5372 // unigene_5319 // unigene_3108 // unigene_1442 // unigene_5486 // unigene_11801 // unigene_11800 // unigene_5488 // unigene_2281 // unigene_5266 // unigene_14408 // unigene_8641 // unigene_10899 // unigene_8403 // unigene_12736 // unigene_12108 // unigene_11735 // unigene_12417 // unigene_11736 // uni…	// unigene_12626 // unigene_12195 // unigene_12624 // unigene_12625 // unigene_2314 // unigene_12193 // unigene_10447 // unigene_12198 // unigene_12196 // unigene_3157 // unigene_12197 // unigene_5490 // unigene_6303 // unigene_8796 // unigene_8797 // unigene_9455 // unigene_8798 // unigene_8799 // unigene_8404 // unigene_12538 // unigene_8400 // unigene_8401 // unigene_8403 // unigene_2499 // un…
GO:0016741	Molecular Function	transferase activity, transferring one-carbon groups	8	363	154	8581	0.33	0.56	// unigene_14250 // unigene_1791 // unigene_4451 // unigene_8750 // unigene_6308 // unigene_5090 // unigene_6305 // unigene_6310	// unigene_12195 // unigene_11581 // unigene_1922 // unigene_13699 // unigene_11005 // unigene_11004 // unigene_3777 // unigene_14967 // unigene_5726 // unigene_8566 // unigene_9301 // unigene_762 // unigene_1561 // unigene_2563 // unigene_10707 // unigene_12361 // unigene_8613 // unigene_13804 // unigene_4156 // unigene_8612 // unigene_13851 // unigene_7513 // unigene_2947 // unigene_6477 // uni…
GO:0016791	Molecular Function	phosphatase activity	7	363	133	8581	0.34	0.56	// unigene_10749 // unigene_2281 // unigene_2611 // unigene_10748 // unigene_4557 // unigene_10354 // unigene_7403	// unigene_2611 // unigene_10438 // unigene_7631 // unigene_4185 // unigene_8796 // unigene_10073 // unigene_1019 // unigene_10072 // unigene_2281 // unigene_12103 // unigene_12102 // unigene_8640 // unigene_11634 // unigene_5231 // unigene_14151 // unigene_10251 // unigene_4183 // unigene_6102 // unigene_2624 // unigene_6107 // unigene_6106 // unigene_2216 // unigene_5730 // unigene_9012 // unig…
GO:0043565	Molecular Function	sequence-specific DNA binding	7	363	138	8581	0.37	0.61	// unigene_11582 // unigene_11583 // unigene_5238 // unigene_5854 // unigene_10749 // unigene_10748 // unigene_2562	// unigene_11413 // unigene_13062 // unigene_11419 // unigene_13065 // unigene_2599 // unigene_10739 // unigene_10539 // unigene_6669 // unigene_2818 // unigene_12697 // unigene_2812 // unigene_2815 // unigene_2817 // unigene_2816 // unigene_11487 // unigene_2562 // unigene_147 // unigene_2628 // unigene_2627 // unigene_4815 // unigene_5944 // unigene_13066 // unigene_10895 // unigene_931 // unig…
GO:0030554	Molecular Function	adenyl nucleotide binding	48	363	1093	8581	0.43	0.7	// unigene_12983 // unigene_10262 // unigene_12984 // unigene_3665 // unigene_5254 // unigene_5372 // unigene_5437 // unigene_4146 // unigene_177 // unigene_12809 // unigene_6312 // unigene_3628 // unigene_3595 // unigene_307 // unigene_6798 // unigene_14408 // unigene_10969 // unigene_8641 // unigene_14314 // unigene_4954 // unigene_12730 // unigene_10966 // unigene_11564 // unigene_14683 // uni…	// unigene_12196 // unigene_12197 // unigene_11738 // unigene_3540 // unigene_8494 // unigene_12198 // unigene_12582 // unigene_13964 // unigene_11055 // unigene_488 // unigene_5728 // unigene_5724 // unigene_95 // unigene_10741 // unigene_14170 // unigene_5647 // unigene_6964 // unigene_10996 // unigene_5829 // unigene_10997 // unigene_12103 // unigene_12102 // unigene_12538 // unigene_12294 // …
GO:0050662	Molecular Function	coenzyme binding	10	363	216	8581	0.43	0.7	// unigene_1161 // unigene_10060 // unigene_9521 // unigene_3595 // unigene_8348 // unigene_5372 // unigene_8747 // unigene_5157 // unigene_12730 // unigene_12731	// unigene_2554 // unigene_5747 // unigene_9353 // unigene_8961 // unigene_14474 // unigene_12582 // unigene_14473 // unigene_15003 // unigene_5373 // unigene_5372 // unigene_13274 // unigene_3106 // unigene_7266 // unigene_11326 // unigene_10431 // unigene_6668 // unigene_7997 // unigene_12022 // unigene_12795 // unigene_3940 // unigene_2813 // unigene_13210 // unigene_12538 // unigene_14640 // …
GO:0001883	Molecular Function	purine nucleoside binding	48	363	1100	8581	0.44	0.71	// unigene_12983 // unigene_10262 // unigene_12984 // unigene_3665 // unigene_5254 // unigene_5372 // unigene_5437 // unigene_4146 // unigene_177 // unigene_12809 // unigene_6312 // unigene_3628 // unigene_3595 // unigene_307 // unigene_6798 // unigene_14408 // unigene_10969 // unigene_8641 // unigene_14314 // unigene_4954 // unigene_12730 // unigene_10966 // unigene_11564 // unigene_14683 // uni…	// unigene_12196 // unigene_12197 // unigene_11738 // unigene_3540 // unigene_8494 // unigene_12198 // unigene_12582 // unigene_13964 // unigene_11055 // unigene_488 // unigene_5728 // unigene_5724 // unigene_95 // unigene_10741 // unigene_14170 // unigene_5647 // unigene_6964 // unigene_10996 // unigene_5829 // unigene_10997 // unigene_12103 // unigene_12102 // unigene_12538 // unigene_12294 // …
GO:0001882	Molecular Function	nucleoside binding	48	363	1108	8581	0.46	0.73	// unigene_12983 // unigene_10262 // unigene_12984 // unigene_3665 // unigene_5254 // unigene_5372 // unigene_5437 // unigene_4146 // unigene_177 // unigene_12809 // unigene_6312 // unigene_3628 // unigene_3595 // unigene_307 // unigene_6798 // unigene_14408 // unigene_10969 // unigene_8641 // unigene_14314 // unigene_4954 // unigene_12730 // unigene_10966 // unigene_11564 // unigene_14683 // uni…	// unigene_12196 // unigene_12197 // unigene_11738 // unigene_3540 // unigene_8494 // unigene_12198 // unigene_12582 // unigene_13964 // unigene_11055 // unigene_488 // unigene_5728 // unigene_5724 // unigene_95 // unigene_10741 // unigene_14170 // unigene_5647 // unigene_6964 // unigene_10996 // unigene_5829 // unigene_10997 // unigene_12103 // unigene_12102 // unigene_12538 // unigene_12294 // …
GO:0016810	Molecular Function	hydrolase activity, acting on carbon-nitrogen (but not peptide) bonds	5	363	115	8581	0.54	0.8	// unigene_5860 // unigene_5090 // unigene_4931 // unigene_11364 // unigene_3970	// unigene_14479 // unigene_14478 // unigene_14477 // unigene_1443 // unigene_5860 // unigene_7631 // unigene_13193 // unigene_12545 // unigene_4875 // unigene_4081 // unigene_12040 // unigene_2055 // unigene_12041 // unigene_5739 // unigene_2587 // unigene_9025 // unigene_3053 // unigene_2588 // unigene_14076 // unigene_5539 // unigene_1372 // unigene_5146 // unigene_7706 // unigene_13614 // uni…
GO:0017076	Molecular Function	purine nucleotide binding	54	363	1275	8581	0.52	0.8	// unigene_12983 // unigene_10262 // unigene_12984 // unigene_3665 // unigene_5254 // unigene_5372 // unigene_5437 // unigene_4146 // unigene_1442 // unigene_177 // unigene_12809 // unigene_6312 // unigene_3628 // unigene_3595 // unigene_307 // unigene_6798 // unigene_4513 // unigene_14408 // unigene_10969 // unigene_8641 // unigene_14314 // unigene_4954 // unigene_12730 // unigene_10966 // unige…	// unigene_12626 // unigene_12196 // unigene_12197 // unigene_11738 // unigene_14419 // unigene_711 // unigene_8494 // unigene_8493 // unigene_12582 // unigene_10935 // unigene_2887 // unigene_488 // unigene_1844 // unigene_5728 // unigene_5724 // unigene_95 // unigene_486 // unigene_14170 // unigene_5647 // unigene_6964 // unigene_10996 // unigene_5829 // unigene_658 // unigene_10997 // unigene_…
GO:0032559	Molecular Function	adenyl ribonucleotide binding	42	363	997	8581	0.54	0.8	// unigene_12983 // unigene_10262 // unigene_12984 // unigene_3665 // unigene_5254 // unigene_5437 // unigene_4146 // unigene_177 // unigene_12809 // unigene_6312 // unigene_3628 // unigene_307 // unigene_6798 // unigene_14408 // unigene_10969 // unigene_8641 // unigene_14314 // unigene_4954 // unigene_10966 // unigene_11564 // unigene_14683 // unigene_5435 // unigene_13688 // unigene_5572 // uni…	// unigene_12196 // unigene_12197 // unigene_11738 // unigene_5975 // unigene_8494 // unigene_12198 // unigene_11055 // unigene_488 // unigene_5728 // unigene_5724 // unigene_95 // unigene_10741 // unigene_14170 // unigene_5647 // unigene_6964 // unigene_10996 // unigene_5829 // unigene_10997 // unigene_12103 // unigene_12102 // unigene_3871 // unigene_12294 // unigene_12533 // unigene_7107 // un…
GO:0005509	Molecular Function	calcium ion binding	6	363	138	8581	0.53	0.8	// unigene_13179 // unigene_13910 // unigene_4146 // unigene_12936 // unigene_12935 // unigene_11878	// unigene_6118 // unigene_6119 // unigene_11647 // unigene_10634 // unigene_3789 // unigene_7635 // unigene_3061 // unigene_3060 // unigene_240 // unigene_1012 // unigene_7737 // unigene_2812 // unigene_1818 // unigene_11887 // unigene_11886 // unigene_12537 // unigene_1817 // unigene_9811 // unigene_9812 // unigene_2184 // unigene_2183 // unigene_4819 // unigene_13910 // unigene_4815 // unigene…
GO:0016881	Molecular Function	acid-amino acid ligase activity	6	363	138	8581	0.53	0.8	// unigene_9502 // unigene_3628 // unigene_2991 // unigene_11989 // unigene_10966 // unigene_2992	// unigene_11644 // unigene_13069 // unigene_11007 // unigene_11006 // unigene_5683 // unigene_296 // unigene_2954 // unigene_2955 // unigene_4929 // unigene_9778 // unigene_3057 // unigene_11953 // unigene_12695 // unigene_11521 // unigene_11523 // unigene_13111 // unigene_13110 // unigene_14503 // unigene_11462 // unigene_14889 // unigene_13171 // unigene_13170 // unigene_13584 // unigene_10542…
GO:0000166	Molecular Function	nucleotide binding	58	363	1392	8581	0.57	0.82	// unigene_12983 // unigene_10262 // unigene_12984 // unigene_3665 // unigene_5254 // unigene_5372 // unigene_5437 // unigene_4146 // unigene_1442 // unigene_5157 // unigene_12809 // unigene_6312 // unigene_4513 // unigene_3595 // unigene_307 // unigene_6798 // unigene_3628 // unigene_14408 // unigene_10969 // unigene_8641 // unigene_14314 // unigene_4954 // unigene_12730 // unigene_10966 // unig…	// unigene_12626 // unigene_12196 // unigene_12197 // unigene_12198 // unigene_8796 // unigene_12538 // unigene_12533 // unigene_12536 // unigene_12535 // unigene_12442 // unigene_12443 // unigene_12446 // unigene_12444 // unigene_12445 // unigene_12449 // unigene_7518 // unigene_13268 // unigene_1577 // unigene_1576 // unigene_2020 // unigene_3511 // unigene_13869 // unigene_12845 // unigene_146…
GO:0030247	Molecular Function	polysaccharide binding	6	363	142	8581	0.56	0.82	// unigene_3058 // unigene_8403 // unigene_10986 // unigene_7100 // unigene_7138 // unigene_6311	// unigene_3669 // unigene_10630 // unigene_13747 // unigene_2363 // unigene_1092 // unigene_2364 // unigene_5278 // unigene_8099 // unigene_14005 // unigene_5271 // unigene_4161 // unigene_4160 // unigene_3827 // unigene_3826 // unigene_5276 // unigene_10261 // unigene_11193 // unigene_8403 // unigene_6944 // unigene_7100 // unigene_15278 // unigene_14885 // unigene_3058 // unigene_10893 // unig…
GO:0001871	Molecular Function	pattern binding	6	363	142	8581	0.56	0.82	// unigene_3058 // unigene_8403 // unigene_10986 // unigene_7100 // unigene_7138 // unigene_6311	// unigene_3669 // unigene_10630 // unigene_13747 // unigene_2363 // unigene_1092 // unigene_2364 // unigene_5278 // unigene_8099 // unigene_14005 // unigene_5271 // unigene_4161 // unigene_4160 // unigene_3827 // unigene_3826 // unigene_5276 // unigene_10261 // unigene_11193 // unigene_8403 // unigene_6944 // unigene_7100 // unigene_15278 // unigene_14885 // unigene_3058 // unigene_10893 // unig…
GO:0042578	Molecular Function	phosphoric ester hydrolase activity	8	363	195	8581	0.59	0.83	// unigene_14619 // unigene_2611 // unigene_2281 // unigene_4557 // unigene_10749 // unigene_10748 // unigene_10354 // unigene_7403	// unigene_11009 // unigene_3579 // unigene_3660 // unigene_10774 // unigene_13749 // unigene_2611 // unigene_5520 // unigene_10438 // unigene_7631 // unigene_4185 // unigene_8796 // unigene_10073 // unigene_1019 // unigene_10072 // unigene_2281 // unigene_12103 // unigene_12102 // unigene_8640 // unigene_12738 // unigene_5231 // unigene_12104 // unigene_6868 // unigene_14151 // unigene_14345 // …
GO:0030528	Molecular Function	transcription regulator activity	14	363	341	8581	0.58	0.83	// unigene_3599 // unigene_11582 // unigene_4008 // unigene_12777 // unigene_5238 // unigene_5854 // unigene_11583 // unigene_10749 // unigene_10748 // unigene_568 // unigene_6414 // unigene_6175 // unigene_12779 // unigene_2562	// unigene_644 // unigene_12196 // unigene_12197 // unigene_7669 // unigene_9789 // unigene_12157 // unigene_6293 // unigene_3496 // unigene_12198 // unigene_5972 // unigene_6295 // unigene_14290 // unigene_7973 // unigene_5728 // unigene_15002 // unigene_2950 // unigene_1150 // unigene_1440 // unigene_6236 // unigene_11081 // unigene_14126 // unigene_5645 // unigene_2818 // unigene_5646 // unige…
GO:0003924	Molecular Function	GTPase activity	5	363	132	8581	0.66	0.92	// unigene_13189 // unigene_1792 // unigene_4513 // unigene_9456 // unigene_1442	// unigene_12626 // unigene_13928 // unigene_13929 // unigene_711 // unigene_8493 // unigene_13927 // unigene_8319 // unigene_970 // unigene_11249 // unigene_1442 // unigene_486 // unigene_9770 // unigene_14950 // unigene_15007 // unigene_13199 // unigene_13198 // unigene_6785 // unigene_13351 // unigene_579 // unigene_7104 // unigene_12732 // unigene_2187 // unigene_14500 // unigene_12446 // uni…
GO:0032555	Molecular Function	purine ribonucleotide binding	46	363	1157	8581	0.68	0.92	// unigene_12983 // unigene_10262 // unigene_12984 // unigene_3665 // unigene_5254 // unigene_5437 // unigene_4146 // unigene_1442 // unigene_177 // unigene_12809 // unigene_6312 // unigene_3628 // unigene_307 // unigene_6798 // unigene_14408 // unigene_10969 // unigene_8641 // unigene_14314 // unigene_4954 // unigene_10966 // unigene_12810 // unigene_11564 // unigene_14683 // unigene_5435 // uni…	// unigene_12626 // unigene_12196 // unigene_12197 // unigene_11738 // unigene_711 // unigene_8494 // unigene_8493 // unigene_10935 // unigene_2887 // unigene_488 // unigene_1844 // unigene_5728 // unigene_5724 // unigene_95 // unigene_486 // unigene_14170 // unigene_5647 // unigene_6964 // unigene_10996 // unigene_5829 // unigene_658 // unigene_10997 // unigene_12103 // unigene_12102 // unigene_…
GO:0032553	Molecular Function	ribonucleotide binding	46	363	1157	8581	0.68	0.92	// unigene_12983 // unigene_10262 // unigene_12984 // unigene_3665 // unigene_5254 // unigene_5437 // unigene_4146 // unigene_1442 // unigene_177 // unigene_12809 // unigene_6312 // unigene_3628 // unigene_307 // unigene_6798 // unigene_14408 // unigene_10969 // unigene_8641 // unigene_14314 // unigene_4954 // unigene_10966 // unigene_12810 // unigene_11564 // unigene_14683 // unigene_5435 // uni…	// unigene_12626 // unigene_12196 // unigene_12197 // unigene_11738 // unigene_711 // unigene_8494 // unigene_8493 // unigene_10935 // unigene_2887 // unigene_488 // unigene_1844 // unigene_5728 // unigene_5724 // unigene_95 // unigene_486 // unigene_14170 // unigene_5647 // unigene_6964 // unigene_10996 // unigene_5829 // unigene_658 // unigene_10997 // unigene_12103 // unigene_12102 // unigene_…
GO:0016740	Molecular Function	transferase activity	50	363	1256	8581	0.68	0.92	// unigene_14250 // unigene_307 // unigene_10262 // unigene_11518 // unigene_2242 // unigene_4146 // unigene_12963 // unigene_13355 // unigene_6310 // unigene_14408 // unigene_2761 // unigene_5486 // unigene_5009 // unigene_5488 // unigene_4451 // unigene_8750 // unigene_11045 // unigene_6164 // unigene_4954 // unigene_12108 // unigene_11735 // unigene_12417 // unigene_11736 // unigene_11502 // u…	// unigene_12195 // unigene_12624 // unigene_12625 // unigene_6031 // unigene_8494 // unigene_12198 // unigene_12196 // unigene_714 // unigene_488 // unigene_5083 // unigene_5728 // unigene_5726 // unigene_11549 // unigene_10739 // unigene_5723 // unigene_485 // unigene_14170 // unigene_5647 // unigene_10740 // unigene_9835 // unigene_5550 // unigene_10996 // unigene_13141 // unigene_7322 // unig…
GO:0019001	Molecular Function	guanyl nucleotide binding	7	363	194	8581	0.72	0.96	// unigene_1792 // unigene_1273 // unigene_13189 // unigene_9456 // unigene_1442 // unigene_4513 // unigene_8043	// unigene_12626 // unigene_13740 // unigene_13068 // unigene_711 // unigene_8493 // unigene_13928 // unigene_8319 // unigene_13929 // unigene_8256 // unigene_11249 // unigene_1442 // unigene_486 // unigene_9770 // unigene_14950 // unigene_15007 // unigene_13199 // unigene_13198 // unigene_6785 // unigene_14499 // unigene_13351 // unigene_579 // unigene_12443 // unigene_7104 // unigene_12732 // u…
GO:0030246	Molecular Function	carbohydrate binding	8	363	227	8581	0.75	0.99	// unigene_9741 // unigene_5319 // unigene_3058 // unigene_8403 // unigene_10986 // unigene_7100 // unigene_7138 // unigene_6311	// unigene_3669 // unigene_10630 // unigene_13747 // unigene_2363 // unigene_5524 // unigene_1092 // unigene_12988 // unigene_12824 // unigene_2364 // unigene_5278 // unigene_8099 // unigene_13598 // unigene_5319 // unigene_14005 // unigene_5271 // unigene_4161 // unigene_4160 // unigene_3827 // unigene_3826 // unigene_5276 // unigene_10261 // unigene_4339 // unigene_6511 // unigene_4158 // unige…
GO:0016818	Molecular Function	hydrolase activity, acting on acid anhydrides, in phosphorus-containing anhydrides	12	363	605	8581	1	1	// unigene_13179 // unigene_1792 // unigene_10262 // unigene_13688 // unigene_13189 // unigene_3665 // unigene_13567 // unigene_10969 // unigene_9456 // unigene_1442 // unigene_177 // unigene_4513	// unigene_12626 // unigene_12193 // unigene_711 // unigene_8494 // unigene_8493 // unigene_5724 // unigene_486 // unigene_11631 // unigene_8400 // unigene_7104 // unigene_7107 // unigene_11882 // unigene_12442 // unigene_12443 // unigene_11391 // unigene_12446 // unigene_12444 // unigene_12445 // unigene_3665 // unigene_12361 // unigene_11542 // unigene_9018 // unigene_15165 // unigene_7518 // u…
GO:0016817	Molecular Function	hydrolase activity, acting on acid anhydrides	12	363	605	8581	1	1	// unigene_13179 // unigene_1792 // unigene_10262 // unigene_13688 // unigene_13189 // unigene_3665 // unigene_13567 // unigene_10969 // unigene_9456 // unigene_1442 // unigene_177 // unigene_4513	// unigene_12626 // unigene_12193 // unigene_711 // unigene_8494 // unigene_8493 // unigene_5724 // unigene_486 // unigene_11631 // unigene_8400 // unigene_7104 // unigene_7107 // unigene_11882 // unigene_12442 // unigene_12443 // unigene_11391 // unigene_12446 // unigene_12444 // unigene_12445 // unigene_3665 // unigene_12361 // unigene_11542 // unigene_9018 // unigene_15165 // unigene_7518 // u…
GO:0016788	Molecular Function	hydrolase activity, acting on ester bonds	14	363	485	8581	0.95	1	// unigene_14619 // unigene_2611 // unigene_11397 // unigene_11396 // unigene_11395 // unigene_11469 // unigene_2281 // unigene_4557 // unigene_10749 // unigene_10748 // unigene_9703 // unigene_11410 // unigene_10354 // unigene_7403	// unigene_12587 // unigene_12586 // unigene_2114 // unigene_8796 // unigene_2281 // unigene_12103 // unigene_12102 // unigene_11634 // unigene_12104 // unigene_10941 // unigene_12537 // unigene_14345 // unigene_10942 // unigene_3662 // unigene_11397 // unigene_11396 // unigene_11395 // unigene_11469 // unigene_6102 // unigene_6107 // unigene_6106 // unigene_6677 // unigene_9012 // unigene_3898 /…
GO:0016773	Molecular Function	phosphotransferase activity, alcohol group as acceptor	12	363	460	8581	0.97	1	// unigene_10289 // unigene_5572 // unigene_307 // unigene_1278 // unigene_5254 // unigene_14408 // unigene_10463 // unigene_12963 // unigene_4146 // unigene_4051 // unigene_4954 // unigene_11878	// unigene_12196 // unigene_12197 // unigene_8494 // unigene_12198 // unigene_488 // unigene_5083 // unigene_5728 // unigene_95 // unigene_5723 // unigene_14170 // unigene_5647 // unigene_12101 // unigene_8873 // unigene_12369 // unigene_12368 // unigene_11549 // unigene_6103 // unigene_12362 // unigene_3467 // unigene_3466 // unigene_12364 // unigene_3745 // unigene_988 // unigene_12691 // unige…
GO:0016772	Molecular Function	transferase activity, transferring phosphorus-containing groups	16	363	693	8581	1	1	// unigene_4146 // unigene_10289 // unigene_10262 // unigene_8122 // unigene_1278 // unigene_307 // unigene_4051 // unigene_5254 // unigene_14408 // unigene_10463 // unigene_12963 // unigene_11878 // unigene_5572 // unigene_4954 // unigene_8802 // unigene_11045	// unigene_12624 // unigene_12625 // unigene_8494 // unigene_12198 // unigene_12196 // unigene_488 // unigene_5083 // unigene_5728 // unigene_11549 // unigene_10739 // unigene_5723 // unigene_14170 // unigene_5647 // unigene_12103 // unigene_12102 // unigene_12101 // unigene_11637 // unigene_8873 // unigene_12369 // unigene_5974 // unigene_13661 // unigene_13662 // unigene_6103 // unigene_5973 //…
GO:0015926	Molecular Function	glucosidase activity	5	363	257	8581	0.98	1	// unigene_12374 // unigene_10867 // unigene_5991 // unigene_6414 // unigene_5319	// unigene_3478 // unigene_6299 // unigene_6298 // unigene_14361 // unigene_11640 // unigene_14363 // unigene_14362 // unigene_4804 // unigene_1092 // unigene_13695 // unigene_13696 // unigene_5371 // unigene_5085 // unigene_14432 // unigene_13841 // unigene_13840 // unigene_13842 // unigene_11102 // unigene_3827 // unigene_3826 // unigene_4165 // unigene_4242 // unigene_3351 // unigene_6217 // u…
GO:0022891	Molecular Function	substrate-specific transmembrane transporter activity	6	363	439	8581	1	1	// unigene_5422 // unigene_13395 // unigene_6533 // unigene_12271 // unigene_12272 // unigene_13567	// unigene_8494 // unigene_715 // unigene_10731 // unigene_482 // unigene_4004 // unigene_4003 // unigene_7737 // unigene_11631 // unigene_11632 // unigene_11633 // unigene_7107 // unigene_11880 // unigene_11391 // unigene_12449 // unigene_11542 // unigene_15165 // unigene_3746 // unigene_3747 // unigene_9156 // unigene_14807 // unigene_14801 // unigene_11087 // unigene_11086 // unigene_11085 // …
GO:0022892	Molecular Function	substrate-specific transporter activity	7	363	486	8581	1	1	// unigene_5422 // unigene_13395 // unigene_6533 // unigene_12271 // unigene_9129 // unigene_12272 // unigene_13567	// unigene_8494 // unigene_715 // unigene_10731 // unigene_482 // unigene_4004 // unigene_4003 // unigene_7737 // unigene_11631 // unigene_11632 // unigene_11633 // unigene_7107 // unigene_11880 // unigene_11391 // unigene_12449 // unigene_11542 // unigene_15165 // unigene_3746 // unigene_3747 // unigene_9156 // unigene_14807 // unigene_14801 // unigene_11087 // unigene_11086 // unigene_11085 // …
GO:0046983	Molecular Function	protein dimerization activity	8	363	317	8581	0.96	1	// unigene_3489 // unigene_5238 // unigene_3488 // unigene_12963 // unigene_10020 // unigene_2562 // unigene_10019 // unigene_10018	// unigene_6118 // unigene_644 // unigene_5408 // unigene_9789 // unigene_14500 // unigene_6119 // unigene_7669 // unigene_151 // unigene_11419 // unigene_152 // unigene_6594 // unigene_2205 // unigene_13599 // unigene_13598 // unigene_14895 // unigene_15002 // unigene_10435 // unigene_10434 // unigene_2618 // unigene_10539 // unigene_13594 // unigene_4029 // unigene_2818 // unigene_2284 // unige…
GO:0019899	Molecular Function	enzyme binding	7	363	238	8581	0.88	1	// unigene_867 // unigene_13279 // unigene_9129 // unigene_9577 // unigene_12963 // unigene_12936 // unigene_12935	// unigene_6118 // unigene_6119 // unigene_11647 // unigene_12980 // unigene_3577 // unigene_3576 // unigene_8875 // unigene_3578 // unigene_1928 // unigene_4186 // unigene_2959 // unigene_3102 // unigene_11948 // unigene_14895 // unigene_7635 // unigene_8763 // unigene_12904 // unigene_8796 // unigene_4241 // unigene_6035 // unigene_2832 // unigene_10634 // unigene_14817 // unigene_11939 // unig…
GO:0032561	Molecular Function	guanyl ribonucleotide binding	5	363	172	8581	0.86	1	// unigene_1442 // unigene_8043 // unigene_1792 // unigene_9456 // unigene_1273	// unigene_12626 // unigene_13740 // unigene_13068 // unigene_711 // unigene_8493 // unigene_13928 // unigene_13929 // unigene_8256 // unigene_11249 // unigene_1442 // unigene_486 // unigene_9770 // unigene_14950 // unigene_15007 // unigene_13199 // unigene_13198 // unigene_6785 // unigene_14499 // unigene_13351 // unigene_579 // unigene_11484 // unigene_7104 // unigene_8712 // unigene_2187 // un…
GO:0005215	Molecular Function	transporter activity	22	363	701	8581	0.94	1	// unigene_11470 // unigene_5422 // unigene_14695 // unigene_12271 // unigene_12272 // unigene_3627 // unigene_5313 // unigene_6533 // unigene_9129 // unigene_10969 // unigene_13567 // unigene_13131 // unigene_13395 // unigene_12422 // unigene_1021 // unigene_2097 // unigene_4520 // unigene_5995 // unigene_12177 // unigene_12332 // unigene_13229 // unigene_12508	// unigene_8494 // unigene_8492 // unigene_715 // unigene_10731 // unigene_15265 // unigene_482 // unigene_5645 // unigene_5646 // unigene_4003 // unigene_7737 // unigene_11631 // unigene_11632 // unigene_11633 // unigene_768 // unigene_767 // unigene_7107 // unigene_11880 // unigene_12442 // unigene_11391 // unigene_11598 // unigene_12449 // unigene_11542 // unigene_15165 // unigene_7519 // unig…
GO:0005515	Molecular Function	protein binding	87	363	2548	8581	0.97	1	// unigene_13510 // unigene_13517 // unigene_13516 // unigene_13519 // unigene_13518 // unigene_6371 // unigene_1449 // unigene_1448 // unigene_1884 // unigene_3822 // unigene_3824 // unigene_9577 // unigene_14647 // unigene_1959 // unigene_4087 // unigene_2562 // unigene_5437 // unigene_5435 // unigene_5432 // unigene_5946 // unigene_5945 // unigene_3058 // unigene_3299 // unigene_13189 // unige…	// unigene_12621 // unigene_12199 // unigene_12629 // unigene_8796 // unigene_2319 // unigene_5979 // unigene_5978 // unigene_8497 // unigene_12896 // unigene_12532 // unigene_8153 // unigene_8150 // unigene_12537 // unigene_13916 // unigene_3468 // unigene_12446 // unigene_13660 // unigene_12444 // unigene_12445 // unigene_6101 // unigene_12449 // unigene_6105 // unigene_6104 // unigene_7516 // …
GO:0005102	Molecular Function	receptor binding	7	363	234	8581	0.87	1	// unigene_3058 // unigene_9129 // unigene_9452 // unigene_1884 // unigene_10986 // unigene_9378 // unigene_6311	// unigene_12451 // unigene_11647 // unigene_5408 // unigene_13029 // unigene_6035 // unigene_11555 // unigene_11554 // unigene_12822 // unigene_11053 // unigene_1928 // unigene_11002 // unigene_2204 // unigene_3102 // unigene_10630 // unigene_1884 // unigene_4186 // unigene_3820 // unigene_1446 // unigene_8763 // unigene_4157 // unigene_14817 // unigene_876 // unigene_3891 // unigene_1818 // uni…
GO:0016887	Molecular Function	ATPase activity	5	363	363	8581	1	1	// unigene_177 // unigene_10969 // unigene_13179 // unigene_13567 // unigene_10262	// unigene_5975 // unigene_8494 // unigene_5724 // unigene_11631 // unigene_8400 // unigene_7107 // unigene_12442 // unigene_11391 // unigene_11466 // unigene_11542 // unigene_9018 // unigene_15165 // unigene_11082 // unigene_4828 // unigene_14696 // unigene_13166 // unigene_11266 // unigene_13162 // unigene_4827 // unigene_8334 // unigene_8335 // unigene_8333 // unigene_4356 // unigene_4357 // u…
GO:0003677	Molecular Function	DNA binding	23	363	682	8581	0.88	1	// unigene_10262 // unigene_4008 // unigene_6175 // unigene_11045 // unigene_3599 // unigene_11582 // unigene_11583 // unigene_5238 // unigene_5854 // unigene_12777 // unigene_12779 // unigene_10020 // unigene_2562 // unigene_13857 // unigene_10749 // unigene_10748 // unigene_6414 // unigene_3489 // unigene_3488 // unigene_11389 // unigene_8802 // unigene_10019 // unigene_10018	// unigene_11974 // unigene_5974 // unigene_5973 // unigene_5972 // unigene_14895 // unigene_10739 // unigene_5722 // unigene_5645 // unigene_5646 // unigene_5829 // unigene_4008 // unigene_6293 // unigene_6292 // unigene_766 // unigene_12536 // unigene_8409 // unigene_12535 // unigene_12999 // unigene_3468 // unigene_13661 // unigene_11548 // unigene_13662 // unigene_5828 // unigene_11399 // uni…
GO:0022857	Molecular Function	transmembrane transporter activity	8	363	553	8581	1	1	// unigene_5422 // unigene_13395 // unigene_6533 // unigene_12271 // unigene_12272 // unigene_3627 // unigene_12332 // unigene_13567	// unigene_8494 // unigene_8492 // unigene_715 // unigene_10731 // unigene_482 // unigene_4004 // unigene_4003 // unigene_7737 // unigene_11631 // unigene_11632 // unigene_11633 // unigene_7107 // unigene_11880 // unigene_12442 // unigene_11391 // unigene_12449 // unigene_11542 // unigene_15165 // unigene_7519 // unigene_3746 // unigene_3747 // unigene_9156 // unigene_393 // unigene_14807 // unig…
GO:0004672	Molecular Function	protein kinase activity	7	363	377	8581	1	1	// unigene_10289 // unigene_5572 // unigene_307 // unigene_1278 // unigene_5254 // unigene_12963 // unigene_4954	// unigene_12196 // unigene_12197 // unigene_8494 // unigene_12198 // unigene_488 // unigene_5728 // unigene_3820 // unigene_14170 // unigene_5647 // unigene_8873 // unigene_12369 // unigene_12368 // unigene_6103 // unigene_3745 // unigene_12691 // unigene_12690 // unigene_10420 // unigene_4522 // unigene_5039 // unigene_13187 // unigene_5032 // unigene_5031 // unigene_3959 // unigene_1670 // uni…
GO:0017111	Molecular Function	nucleoside-triphosphatase activity	12	363	585	8581	1	1	// unigene_13179 // unigene_1792 // unigene_10262 // unigene_13688 // unigene_13189 // unigene_3665 // unigene_13567 // unigene_10969 // unigene_9456 // unigene_1442 // unigene_177 // unigene_4513	// unigene_12626 // unigene_711 // unigene_8494 // unigene_8493 // unigene_5724 // unigene_486 // unigene_11631 // unigene_8400 // unigene_7104 // unigene_7107 // unigene_11882 // unigene_12442 // unigene_12443 // unigene_11391 // unigene_12446 // unigene_12444 // unigene_12445 // unigene_3665 // unigene_11542 // unigene_9018 // unigene_15165 // unigene_7518 // unigene_3298 // unigene_13189 // un…
GO:0060089	Molecular Function	molecular transducer activity	10	363	331	8581	0.89	1	// unigene_11429 // unigene_11428 // unigene_13189 // unigene_2163 // unigene_2162 // unigene_8295 // unigene_12963 // unigene_4513 // unigene_14183 // unigene_2562	// unigene_3668 // unigene_5409 // unigene_5408 // unigene_6057 // unigene_6058 // unigene_5401 // unigene_4800 // unigene_12196 // unigene_14439 // unigene_13697 // unigene_2959 // unigene_13847 // unigene_12197 // unigene_5728 // unigene_9914 // unigene_3055 // unigene_11325 // unigene_4164 // unigene_2818 // unigene_8796 // unigene_4246 // unigene_14762 // unigene_2815 // unigene_876 // unigen…
GO:0016798	Molecular Function	hydrolase activity, acting on glycosyl bonds	17	363	587	8581	0.96	1	// unigene_12374 // unigene_5991 // unigene_3471 // unigene_4289 // unigene_2499 // unigene_4931 // unigene_5319 // unigene_6414 // unigene_3386 // unigene_8403 // unigene_3157 // unigene_10867 // unigene_13103 // unigene_7100 // unigene_7138 // unigene_10482 // unigene_9741	// unigene_11640 // unigene_1092 // unigene_10307 // unigene_10306 // unigene_12581 // unigene_5085 // unigene_3821 // unigene_3827 // unigene_3826 // unigene_13680 // unigene_10747 // unigene_5649 // unigene_4804 // unigene_8403 // unigene_11887 // unigene_11886 // unigene_7100 // unigene_8409 // unigene_11390 // unigene_12448 // unigene_6100 // unigene_12699 // unigene_5371 // unigene_4521 // u…
GO:0003676	Molecular Function	nucleic acid binding	50	363	1377	8581	0.87	1	// unigene_10262 // unigene_5238 // unigene_4154 // unigene_6175 // unigene_5752 // unigene_1884 // unigene_1442 // unigene_12809 // unigene_11045 // unigene_3824 // unigene_10804 // unigene_10099 // unigene_3599 // unigene_6814 // unigene_1281 // unigene_11583 // unigene_4008 // unigene_5854 // unigene_3822 // unigene_12777 // unigene_1704 // unigene_12779 // unigene_10020 // unigene_2991 // uni…	// unigene_12195 // unigene_12191 // unigene_8886 // unigene_12536 // unigene_8409 // unigene_12535 // unigene_3468 // unigene_13661 // unigene_13662 // unigene_13260 // unigene_1775 // unigene_3261 // unigene_3260 // unigene_3263 // unigene_3262 // unigene_13000 // unigene_3682 // unigene_13009 // unigene_3689 // unigene_3688 // unigene_6035 // unigene_6032 // unigene_6031 // unigene_6030 // uni…
GO:0005524	Molecular Function	ATP binding	31	363	967	8581	0.95	1	// unigene_10262 // unigene_5857 // unigene_3665 // unigene_5254 // unigene_4146 // unigene_12809 // unigene_3628 // unigene_307 // unigene_14408 // unigene_10969 // unigene_5572 // unigene_12736 // unigene_10966 // unigene_11564 // unigene_13688 // unigene_177 // unigene_10463 // unigene_13567 // unigene_9392 // unigene_4051 // unigene_4954 // unigene_10289 // unigene_12810 // unigene_1278 // un…	// unigene_12196 // unigene_12197 // unigene_5975 // unigene_8494 // unigene_12198 // unigene_11055 // unigene_488 // unigene_5728 // unigene_5724 // unigene_95 // unigene_10741 // unigene_14170 // unigene_5647 // unigene_6964 // unigene_10996 // unigene_5829 // unigene_10997 // unigene_12103 // unigene_12102 // unigene_3871 // unigene_12294 // unigene_12533 // unigene_7107 // unigene_12536 // un…
GO:0005525	Molecular Function	GTP binding	5	363	171	8581	0.85	1	// unigene_1442 // unigene_8043 // unigene_1792 // unigene_9456 // unigene_1273	// unigene_12626 // unigene_13740 // unigene_13068 // unigene_711 // unigene_8493 // unigene_13928 // unigene_13929 // unigene_8256 // unigene_11249 // unigene_1442 // unigene_486 // unigene_9770 // unigene_14950 // unigene_15007 // unigene_13199 // unigene_13198 // unigene_6785 // unigene_14499 // unigene_13351 // unigene_579 // unigene_11484 // unigene_7104 // unigene_8712 // unigene_2187 // un…
GO:0016301	Molecular Function	kinase activity	13	363	492	8581	0.97	1	// unigene_10289 // unigene_8122 // unigene_5572 // unigene_307 // unigene_1278 // unigene_5254 // unigene_14408 // unigene_10463 // unigene_12963 // unigene_4146 // unigene_4051 // unigene_4954 // unigene_11878	// unigene_12196 // unigene_12197 // unigene_8494 // unigene_12198 // unigene_488 // unigene_5083 // unigene_5728 // unigene_95 // unigene_5723 // unigene_14170 // unigene_5647 // unigene_12103 // unigene_12102 // unigene_12101 // unigene_8873 // unigene_12369 // unigene_12368 // unigene_11549 // unigene_6103 // unigene_12362 // unigene_3467 // unigene_3466 // unigene_12364 // unigene_3745 // uni…
GO:0004553	Molecular Function	hydrolase activity, hydrolyzing O-glycosyl compounds	17	363	581	8581	0.95	1	// unigene_12374 // unigene_5991 // unigene_3471 // unigene_4289 // unigene_2499 // unigene_4931 // unigene_5319 // unigene_6414 // unigene_3386 // unigene_8403 // unigene_3157 // unigene_10867 // unigene_13103 // unigene_7100 // unigene_7138 // unigene_10482 // unigene_9741	// unigene_11640 // unigene_1092 // unigene_10307 // unigene_10306 // unigene_12581 // unigene_5085 // unigene_3821 // unigene_3827 // unigene_3826 // unigene_13680 // unigene_10747 // unigene_5649 // unigene_4804 // unigene_8403 // unigene_11887 // unigene_11886 // unigene_7100 // unigene_8409 // unigene_11390 // unigene_12448 // unigene_6100 // unigene_12699 // unigene_5371 // unigene_4521 // u…
GO:0030234	Molecular Function	enzyme regulator activity	8	363	359	8581	0.98	1	// unigene_867 // unigene_2611 // unigene_307 // unigene_9129 // unigene_9577 // unigene_7403 // unigene_12936 // unigene_12935	// unigene_5086 // unigene_646 // unigene_14895 // unigene_11889 // unigene_12532 // unigene_7105 // unigene_6103 // unigene_3745 // unigene_12691 // unigene_12690 // unigene_5039 // unigene_3898 // unigene_1670 // unigene_10024 // unigene_12215 // unigene_5427 // unigene_5428 // unigene_11265 // unigene_6035 // unigene_6038 // unigene_305 // unigene_307 // unigene_9128 // unigene_9129 // unigene…
GO:0004888	Molecular Function	transmembrane receptor activity	6	363	221	8581	0.91	1	// unigene_11429 // unigene_11428 // unigene_2163 // unigene_2162 // unigene_8295 // unigene_14183	// unigene_3668 // unigene_5409 // unigene_6057 // unigene_6058 // unigene_4800 // unigene_11647 // unigene_14439 // unigene_13697 // unigene_2959 // unigene_13847 // unigene_11325 // unigene_8796 // unigene_14762 // unigene_876 // unigene_6785 // unigene_6861 // unigene_11634 // unigene_1569 // unigene_14156 // unigene_14157 // unigene_760 // unigene_9260 // unigene_10313 // unigene_6103 // unig…
GO:0022804	Molecular Function	active transmembrane transporter activity	5	363	298	8581	1	1	// unigene_13395 // unigene_12271 // unigene_6533 // unigene_13567 // unigene_12272	// unigene_1924 // unigene_1925 // unigene_13435 // unigene_393 // unigene_4730 // unigene_1923 // unigene_1140 // unigene_2722 // unigene_8494 // unigene_14369 // unigene_14368 // unigene_11552 // unigene_10534 // unigene_6667 // unigene_3775 // unigene_8098 // unigene_6335 // unigene_10532 // unigene_9455 // unigene_10435 // unigene_10434 // unigene_4004 // unigene_8664 // unigene_13963 // unig…
GO:0016787	Molecular Function	hydrolase activity	70	363	2100	8581	0.98	1	// unigene_12374 // unigene_13809 // unigene_11410 // unigene_10262 // unigene_712 // unigene_3665 // unigene_2281 // unigene_1339 // unigene_7403 // unigene_3389 // unigene_9741 // unigene_11364 // unigene_1442 // unigene_2499 // unigene_4513 // unigene_11045 // unigene_14629 // unigene_4289 // unigene_6312 // unigene_10354 // unigene_7302 // unigene_4557 // unigene_5319 // unigene_5266 // unige…	// unigene_12626 // unigene_12624 // unigene_12625 // unigene_12193 // unigene_8796 // unigene_8404 // unigene_8400 // unigene_8403 // unigene_8409 // unigene_12442 // unigene_12443 // unigene_12446 // unigene_12444 // unigene_12445 // unigene_6102 // unigene_12448 // unigene_6100 // unigene_6107 // unigene_6106 // unigene_7518 // unigene_13267 // unigene_4092 // unigene_13009 // unigene_13867 //…
GO:0016462	Molecular Function	pyrophosphatase activity	12	363	600	8581	1	1	// unigene_13179 // unigene_1792 // unigene_10262 // unigene_13688 // unigene_13189 // unigene_3665 // unigene_13567 // unigene_10969 // unigene_9456 // unigene_1442 // unigene_177 // unigene_4513	// unigene_12626 // unigene_12193 // unigene_711 // unigene_8494 // unigene_8493 // unigene_5724 // unigene_486 // unigene_11631 // unigene_8400 // unigene_7104 // unigene_7107 // unigene_11882 // unigene_12442 // unigene_12443 // unigene_11391 // unigene_12446 // unigene_12444 // unigene_12445 // unigene_3665 // unigene_12361 // unigene_11542 // unigene_9018 // unigene_15165 // unigene_7518 // u…
GO:0004872	Molecular Function	receptor activity	7	363	244	8581	0.89	1	// unigene_11429 // unigene_11428 // unigene_2163 // unigene_2162 // unigene_8295 // unigene_14183 // unigene_2562	// unigene_3668 // unigene_5409 // unigene_5408 // unigene_6057 // unigene_6058 // unigene_4800 // unigene_11647 // unigene_14439 // unigene_13697 // unigene_2959 // unigene_13847 // unigene_11325 // unigene_2818 // unigene_8796 // unigene_14762 // unigene_2815 // unigene_876 // unigene_2817 // unigene_2816 // unigene_6785 // unigene_6861 // unigene_11634 // unigene_1569 // unigene_5347 // unigen…
GO:0004871	Molecular Function	signal transducer activity	10	363	331	8581	0.89	1	// unigene_11429 // unigene_11428 // unigene_13189 // unigene_2163 // unigene_2162 // unigene_8295 // unigene_12963 // unigene_4513 // unigene_14183 // unigene_2562	// unigene_3668 // unigene_5409 // unigene_5408 // unigene_6057 // unigene_6058 // unigene_5401 // unigene_4800 // unigene_12196 // unigene_14439 // unigene_13697 // unigene_2959 // unigene_13847 // unigene_12197 // unigene_5728 // unigene_9914 // unigene_3055 // unigene_11325 // unigene_4164 // unigene_2818 // unigene_8796 // unigene_4246 // unigene_14762 // unigene_2815 // unigene_876 // unigen…
GO:0005615	Cellular Component	extracellular space	16	363	147	8581	0.00062	0.029	// unigene_867 // unigene_14629 // unigene_5432 // unigene_7302 // unigene_6266 // unigene_9129 // unigene_12403 // unigene_9577 // unigene_9452 // unigene_3058 // unigene_1884 // unigene_1339 // unigene_1338 // unigene_10986 // unigene_9378 // unigene_6311	// unigene_10634 // unigene_11555 // unigene_11554 // unigene_151 // unigene_11002 // unigene_152 // unigene_5086 // unigene_2592 // unigene_2593 // unigene_2594 // unigene_1884 // unigene_10435 // unigene_10434 // unigene_3820 // unigene_7737 // unigene_9577 // unigene_4848 // unigene_12532 // unigene_8648 // unigene_14403 // unigene_10141 // unigene_5739 // unigene_3058 // unigene_5737 // unige…
GO:0030427	Cellular Component	site of polarized growth	5	363	25	8581	0.0036	0.074	// unigene_12936 // unigene_2495 // unigene_12935 // unigene_7111 // unigene_448	// unigene_15223 // unigene_10634 // unigene_11265 // unigene_7859 // unigene_2495 // unigene_5370 // unigene_13499 // unigene_7773 // unigene_9080 // unigene_1569 // unigene_13500 // unigene_13501 // unigene_381 // unigene_5964 // unigene_9792 // unigene_12936 // unigene_12937 // unigene_12935 // unigene_5146 // unigene_85 // unigene_13206 // unigene_448 // unigene_7113 // unigene_7111 // unigen…
GO:0005840	Cellular Component	ribosome	22	363	278	8581	0.0047	0.074	// unigene_403 // unigene_648 // unigene_6983 // unigene_1442 // unigene_6706 // unigene_6702 // unigene_6466 // unigene_87 // unigene_1281 // unigene_7146 // unigene_1704 // unigene_10867 // unigene_1236 // unigene_6588 // unigene_6734 // unigene_6527 // unigene_196 // unigene_7052 // unigene_6814 // unigene_370 // unigene_6698 // unigene_7114	// unigene_403 // unigene_4966 // unigene_10634 // unigene_5976 // unigene_870 // unigene_7936 // unigene_648 // unigene_15389 // unigene_6591 // unigene_3107 // unigene_7269 // unigene_1442 // unigene_6706 // unigene_9385 // unigene_6703 // unigene_15222 // unigene_871 // unigene_1363 // unigene_6466 // unigene_4000 // unigene_6970 // unigene_1281 // unigene_591 // unigene_1369 // unigene_1285 /…
GO:0005730	Cellular Component	nucleolus	7	363	80	8581	0.054	0.51	// unigene_3489 // unigene_3488 // unigene_10749 // unigene_10748 // unigene_10020 // unigene_10019 // unigene_10018	// unigene_11287 // unigene_11963 // unigene_10592 // unigene_3682 // unigene_3304 // unigene_10205 // unigene_3489 // unigene_5974 // unigene_5973 // unigene_13740 // unigene_12768 // unigene_5111 // unigene_4452 // unigene_11242 // unigene_7522 // unigene_13087 // unigene_13499 // unigene_4220 // unigene_13661 // unigene_5273 // unigene_5274 // unigene_12304 // unigene_10895 // unigene_2812 // …
[truncated: 43 more rows]

## Sheet: Blast X Results
	Blastx results against nr (non-redundant Protein database)												Annotation Information based on Pindica genome and protein information downloaded from database JGI (Joint Genome Institute) https://genome.jgi.doe.gov/Pirin1/Pirin1.home.html(https://genome.jgi.doe.gov/Pirin1/Pirin1.home.ht
													Gene Ontology Ids	Protein Domain Information	Corresponding P. Indica genes & proteins Ids			Enzyme class Definitions		KEGG enzymes and Pathway Informations					KOG Class and Groups Informations
[truncated: 15,411 more rows]
